# Supplementary material for: Assessing attention towards plants: Development and first steps to the validation of the Hidden Object Picture Instrument (HOPI)
Source: PLoS One. 2026 May 21;21(5):e0349383. doi: 10.1371/journal.pone.0349383 (PMC13193508; doi:10.1371/journal.pone.0349383)
Supplement: S5 File — Raw Data of all analyses: Eye-Tracking, Salience, Species identification (English translation). (XLSX) [file pone.0349383.s007.xlsx]

## Sheet: Data study 1
Rank 1	Rank 2	Rank 3	Rank 4	Rank 5	Rank 6	Rank 7	Rank 8	Rank 9	Rank 10	Rank 11	Rank 12	Rank 13	Rank 14	Rank 15	Rank 16	Rank 17	Rank 18	Rank 19	Rank 20	Rank 21	Rank 22	Rank 23	Rank 24	Rank 25
Tree	Squirrel	Combine	Field	Deer	Forest	Residential building	Tree	Auto	Beehive	Beetle	Swing	Child	Butterfly	Hospital	Beekeeper	Bird	Stones	Football	Forest path	Street
Butterfly	Tree	Tree Stump	Field	0	Flowers	Mushrooms	Birds
Cat	Deer	Bees	Butterfly	Auto	Bird	Ants	Beetle	Squirrel	Football	Raven	Tree	Field	Combine harvester	Residential building	Cone	Dandelion	snail	Ladybug	Flowers
Combine harvester	Car	Hospital	Deer	Bees	Apple Tree	Birdhouse	0	Field	Egg mushroom	Forest	Fallen Tree	Squirrel	Bach	Street	Meadow
Bees	Deer	Cat	Butterfly	Ants	Bird	Beetle	Squirrel	Auto	Football	Tree	Raven	Field	Combine harvester	Residential building	Cone	Dandelion	snail	Ladybug	Flowers
Residential building	Car	Football	Combine harvester	Deer	Tree	Beetle	Swing	Clothesline	Lake	Forest	Cat	Laundry
Auto	Football	Combine	Squirrel	Residential building	Bicycle	Tree	Butterfly	Deer	Bench seat	Child	Lake	Forest	Cereals	Laundry
Cat	Football	Snail	Hospital	Deer	Ladybug	Spider	Grasses	Bird	Residential building	Auto	Street	Squirrel	Bees	Child	Tree	Football	hospital	Wasp	Maikäfer	Swing
Auto	Bees	Combine	Ants	Ladybug	Football	Deer	Residential building	Hospital	0	Tree	Squirrel	Field	Human	Bench seat	0	Forest
Tree	0	Car	Football	Cat	Meadow	Bach	Deer	Beetle	Child	Squirrel	Forest	Forest path	Field	Combine harvester	Ladybug
Hospital	Residential House	Cat	Auto	Church	Spider	Football	Deer	Forest	Beetle	Forest path	Street	Garden	Beetle	Honey	Tree	Meadow	Residential House	Forest Trail	Field
Hospital	Field	Car	Residential building	Football	Squirrel	Butterfly	Tree	Beetle	Forest path	Street	Garden	Church	Village	Forest	Wood Garage
Auto	Residential House	Sky	Cat	Swing	Bicycle	Child	Hospital	Church	Beetle	Ants	0	Tree	Flowers	Garage	Meadow	Sun	Window	Football	Ladybug
Cat	Car	Residential House	Tree	Hospital	Spider	Squirrel	Deer	Ants	Grasses	Beetle	Street	People	Bees	Ladybug	Football	0	Butterfly	Wooden	Wasp	Maybeetle
Beehive	Ants	Bees	0	Hospital	Forest	Tree	Cat	Tree stump	Squirrel	Flowers	Meadow	Ladybug	Manure beetle	Farmer	Forest Path
Combine harvester	Mushroom Fly	Egg Chanterelles	Football	Cat	Bird	Ants	Deer	Squirrel	0	Bench seat	House	Tree	Strawberries	Butterfly	Bicycle	Field	Forest Path	Tree	Clearance	beetle	0	Bees	Church	0
Residential building	Child	Beekeeper	Bees	Bird	Beetle	Cherry Tree	Auto	Cat	Apples	Spider	Mushrooms	Crow	Field	Meadow	0	Tree	Football	Swing	Cobwebs	cherry	Apple Tree	Photovoltaic cells
Child	Beekeeper	Cat	Bird	Residential building	Garage	Vegetable bed	Carrots	Apple Tree	Cherry Tree	Mushroom fly	Blue Beetle	Ants	Church	Village	Hospital	Tree	0	Egg mushrooms	bees	deer
Church	0	Tree	Fields	Snail	Forest	Mushrooms	Flowers	Meadow	Auto	0	light blue 0	Hospital	0	Forest path	Village
Bees	Tree	0	Garage	Photovoltaic cells	Egg mushroom	Mushroom fly	Ladybug	Beetle	fallen tree	Carrots	paradise	Cabbage	Salad box	other cereal field	Sky	Forest Path	Football	0	swing	Slide	Garden	Climbing frame	Field	Window
Cat	Bird	Ladybug	Football	Child	Butterfly	Hospital	Auto	Mushrooms	Residential building	Tree	ants	Squirrel	Flowers	Beetle	Fly	Tree Stump	Grasses	sidewalk
Cat	Butterfly	Pepper	Residential building	Egg mushroom	Forest	Swing	Residential building	Bird	Adequate	Pears	Cherry	Apples	Tree	Tulips	Poppies	Combine	Cereal Fields	field	human	Mold	Tree Stump	Church	Village	Street
Football	Creek	Tree	People	0	Meadow	Auto	Stones	Flowers	Squirrel	Combine harvester	Field	Wheat	Window	Roof	Ants	Forest Path	Seat bench	wood	Street
Residential building	Photovoltaic cells	Squirrel	Wheat Field	Butterfly	Auto	Garage	Apple Tree	Strawberries	Forest path	Beekeeper	Bees	Spruce	Sky	Combine harvester	0n	Human	0
Child	grasses	Auto	Sky	Spider	Spider web	Residential building	Balcony	Flowers	Garage	Squirrel	Bees	Beekeeper	Fly	Cat	Tree	Fence	photovoltaic cells	Mushrooms	bats	Ladybug	Leaves	Birds	Forest
Bees	squirrel	Garage	Auto	Swing	Child	Field	0	Tree	Insects	Combine harvester	Football	Meadow
Cherry Tree	blue tit	Stag Beetle	Ants	Cat	Garden shed	fallen tree	Beekeeper	Combine harvester	Ladybug	Mushroom fly	Bench	Grainfield	Sunflowers	blue beetle	Snail	Deer	mushrooms	0
Residential building	Garden House	Ants	Tree	Tree stump	fallen tree	Tree Mushroom	Squirrel	Deer	Bench seat	Forest path	road	Village	Fruit tree	Field	Field	Combine	meadow	Forest	0	Sky	Garden	Fence	Church	Cat
Bird	Cat	Deer	Squirrel	Nudibranch	Bees	Spider	Beekeeper	Flowers	Cornfield	Residential building	car	Wheat	Tree stump	Tree	Street	Fence	Apple Tree	Apple Tree	birdhouses	Combine	Field	blue beetle	Meadow	Earth
Child	Tree	Combine	Beekeeper	Poppies	Deer Beetle	Deer	Hospital	0	Mushrooms	Ants	fallen tree	Field	Garden	Vegetable bed	Shovel	Bicycle	Garden House	Forest	insects	Squirrel	Beehive	Forest path	Stones	Clearing
Auto	Football	Flower	Residential building	Spider	Deer	Bench seat	Bees	Child	Human	Tree	Forest	City	Hospital	Church	Grain Field	Combine	Flowers	Vegetable Bed	Vegetable bed	Photovoltaic	Street
Cherry Tree	Apple Tree	Cat	Bird	Forest	Rose Bow	Bees	Beehive	Residential building	Garden	Beehive	Dandelion	Beetle	Wood	fallen tree	Cereal	hospital	Pine Cone	Ladybug	snail	Cell Spider	Spider web	Salad	Stag Beetle	Squirrel
Deer	Ladybug	Egg mushroom	Mushrooms	Combine harvester	Wheat	Beekeeper	Carrots	Pins	Pins	Child	Forest	Bed	Residential building	Flowers	Field Windowboards	lawn	Vogel	Squirrel	bee	Street
Residential building	Sunflower	photovoltaic cells	Beekeeper	Squirrel	Sun	Egg mushroom	Tree	Field	Hospital	Meadow	Mushroom Fly	Football	Deer	Raven	Butterfly	0	Bach	Forest	deer beetle	Fox	combine	Child	Flowers	Fence
Tree	Cat	spider web	Auto	Ants	Deer	Butterfly	Birds	Squirrel	Residential building	Grasses	Field	Garage	Flowers	Manure beetle	Forest Path	0
Deer	Tree	bird	Bees	Wheel	Swing	Flowers	Bach	Bench seat	Garden	Meadow	grasses	0	Hay	Street	Combine	church	forest path	Human	Fox	Fence	wood	Fence	Chicken	Tyres
Snail	Butterfly	Car	Football	Squirrel	Deer	Forest	Field	Residential building	Garden	Cat	sparrow	0	Ants	Forest path
0	Squirrel	Residential House	Hospital	Child	Garage	Auto	0	Ants	Beetle	tilted Tree	gnawed tree stump	Gravel road	Snail	Deer	Cereal	Strawberry	raised bed	Residential House	Cat	Bird		Tonal Arch	Tit	Window
Alpine buck	Forest	Tree Stump	Human	Auto	Garage	Bench seat	Spider web	0	Field	Field	Nettle	Dandelion	Tree	0	Field Village	Rabbit	Bird	Fence	Sky	Sun	cornfield	Butterfly	Grasses	Combine harvester
Combine harvester	Residential house	Solar Systems	Church	Hospital	0	Pins	Ants	Ladybug	blue insect	Blackbird	Football	Bench seat	Auto	Tit	Cat	Deer	Squirrel	Forest	Wheat Field	Fence	Fruit tree	Beekeeper	Bees	Flowers
Residential building	garden	Animals	Flower meadow	Child	Car	Vegetable garden cultivation	Bench seat	Beekeeper	Tree	Deer	Butterfly	Football	fallen tree	Field	Meadow	Strawberries	Residential House	Hill	Raven	Chanterelle	field	Combine harvester
Alpine buck	football	0	Carrion Crow	Great tit	Deer	Mold	Mushroom fly	Rabbit	Cat	Nettle	Dandelion	Pins	Apple Tree	Meadow	Residential	Field	Flowers	Bird	Tree Stump	Parus major	Corvus corax	Auto	0	Bowtie
Mushroom fly	Eierschwammerl	Combine	Beekeeper	Deer	Tree Stump	Nettle	Great tit	Cat	Residential building	Garage	Car	Field	Forest	Butterfly	Blue Beetle	Sunflower	Vegetable Bed	Garden	Beehive
Beekeeper	Bird	Cat	Butterfly	Flowers	Beetle	Forest	Tree	Ton	Deer	Hospital	0	Garage	Auto	Photovoltaic cells	Window	Tree Stump	Squirrel	Combine	Field	Mushrooms	Field	Meadow	Human	Bach
Cat	Ants	Tree	Spider	Deer	Field	Bees	Strawberries	Residential building	Flowers	Auto	Spider Web	Beetle	Combine harvester	Butterfly	Squirrel	Garage	Forest Path	Bird	0
Football	Cat	Bird	Egg mushroom	Bird	Squirrel	Residential building	Beekeeper	Field	Combine harvester	Tree stump	Tree	Flowers	0	Beehive	Leaves	Needles	Tree	Running Child	Window	Apple Tree	Blossom	Apple Tree	Lemon Tree	Beds
Football	Mushrooms	0	Wheat Field	Carrots	Meadow	Cat	Butterfly	Farmhouse	Combine harvester	Pitchfork	Human	Garden	Field	Fences	Sky	Fox	Dove	Round House	Tree	Grasses	0	Basket	Badger	Auto
Deer	Bench	0	Cat	Bird	Field	Hospital	Spruce	Forest	Ladybug	Garage	Car	Man	Child	Fence	Compost pile	Squirrel	Flower	Street	Combine	Grasses
Beekeeper	0	Flowers	Bees	Ants	Mushrooms	Hospital	Swing	Window		Grasses	Child	Trousers	T-shirt	Branches	leaves	Roof	Tree Stump	Squirrel	Animals	Balcony	Windowboards	Hair	Fur	Beekeeper
Cat	Squirrel	Grasses	People	Field	Residential	Tree	0	Bird	Maple	Wheat Field	Bees
Snail	Tree	Flower	Bees	Football	Building	Fields	Beekeeper	Forest path	Combine harvester	Squirrel
Tree	0	Insect	Flowers	Cats	Beekeeper	People	Field	Tree stump	Garden shed	Car	Butterfly	Snail	Street
Football	Cat	Bird	Bowtie	Ants	Hospital	Auto	Child	Deer	Residential building	Field	Bench	Garden	Tree	Forest	beetle	Forest Path	Meadow
Cat	Football	Bench	Sunflower	Residential building	Bee	Tree	Beekeeper	Nettle	fallen tree	Corn	Grain	Squirrel	Auto	Pins
Hospital	Street	Field	Human	Corn	Butterfly	Meadow	Forest	Residential building	Bench seat	Plants	Wheat Field	Earth	Agriculture	Village	forest path	Bicycle	Strawberry	Carrot	Ladybug
Bird	Cat	Photovoltaic Cells	Auto	0	Sunflower	Bicycle	Forest	Squirrel	Garden shed	Hospital	Fence	Feldding	Field	Combine harvester	Meadow	Flowers
Flowers	Spider	Beekeeper	Bees	Squirrel	0	Forest	0	Deer	Mushrooms	Ladybug	Tree stump	Bell pepper	Field	Residential building	Garage	Car	Cat	Bird	Cherry	Apple Tree	Butterfly	People
Hospital	Soccer	Cat	Bird	Bench seat	Plants	Flowers	0	Forest path	Residential building	Garage	car	Tree	Squirrel
Ladybug	Ants	Carrots	Field	Blue tit	Stag Beetle	Tree	Corn	Fox	Bear	Residential house	earth	Forest path	Sky	Plants	Anteater	Bees	Forest	Squirrel
Football	Ferns	Auto	People	Swing	Hospital	Residential building	Wheat Field	Fields	Auto	Waldweg	earth	Plants	Mushrooms	Egg mushroom	Raven	0	Cones	Tree Stump	Grass	Spruce	Insect	Church	Combine harvester	Forest
Auto	Residential House	Field	Bees	Snail	Football	Tree stump	Mushrooms	Mushroom fly	0	tree	Flowers	Manure beetle	Street	Forest path	Grasses	Squirrel
Football	Bees	Chanterelle	fallen tree stump	Meadow	Fly	Beekeeper	Vegetable bed	Auto	Tree	bench	Raised Bed	Street	Flowers	Leaves	Residential House	Forest Path	0	Garden House	Butterfly
Cat	Bird	Spider	Beetle	Deer	ants	Butterfly	Residential building	Vegetable bed	Child	Garage	Tree	Hospital	Field	Combine harvester	Bach	Meadow	Mushrooms	Spider Web	Stones	Garden
Squirrel	Bees	Snail	Cat	Football	0	Nettle	0	Mushrooms	fallen tree	Mould	Residential House	Child	Auto	Garage	Church	Hospital	fern	0Pin	Dandelion	Bellflowers	City	Bird	Cat	Beekeeper
Grainfield	Poppies	Combine	Raven	Squirrel	bark beetle	Cat	Bird	Child	Snail	Fly Mushroom	Deer	0	Bees	Beehive	Beekeeper	Apple Tree	strawberries	Hospital	Church	Residential House	Mushroom Fly	Mushrooms	Tree stump	Pins
Cat	Birds	Beekeeper	Ants	Fields	0	Photovoltaic cells	Tree	Beetle	Deer	Squirrel	Hospital	Auto	Vegetable bed	Street	Leaves	Bees	sun	0	fallen tree
Cat	Squirrel	Deer	Bees	Bowtie	apple tree	Cherry Tree	Hospital	Auto	Field	Mushroom	Tree Stump	People	Fly	Forest	Combine	Flowers	Beetle	Street	Garage
Bees	Car	Garage	Pins	Hospital	Apple Tree	Pear Tree	Wheat Field	other field	Street	Combine	Cherry Tree	Egg mushroom	Birdhouse	Deer	Squirrel	0	small pond	Flowers	Garden	Swing	Swing	Child	Human	Tree
Mushroom fly	Egg Chanterelle	0	Field	Dandelion	Place	Squirrel	Sky	0	Nettle	Hospital	Church	0	0	Bellflowers	Bird	Cereals	car	Garage	Residential	Red House	Clock Tower	Pins	Bark mulch	Grasses
Strawberries	Squirrel	Hospital	Field	fallen tree	Bach	Residential building	Swing	Beehive	Child	Beekeeper	Ladybug	Raven	0	Sky	0	Mushrooms	Swing	Residential House	Forest Floor	Bench	Field	Butterfly	Combine harvester	School
Bowtie	Cornfield	Solar System	Combine harvester	Beekeeper	Cat	Bird	0	Oak	0	Cones	Bee	Deer	Flowers	Residential building	Garage	Garden	meadow	Child	Hive	Beehive	Beekeeper	Steel bend
Butterfly	Ants	Child	Auto	Bees	Tree	0	Cat	Bird	Hospital	grasses	Spider	AST
Hospital	Road	0	Photovoltaic cells	Auto	Football	Cornfield	Wheat Field	Tree	Squirrel	mushrooms	Forest Trail	Bench seat	Combine harvester	Grasses	Church	Flowers	red spots	Window	Swing	0	Street	Cat	Fireplace	Door
Beekeeper	Car	Garage	Field	Fence	Fruit Tree	Butterfly	Child	Swing	Residential building	squirrels	0	Snail	Fence	Sky	Earth	Fern
Beekeeper	Beehive	0	Bowtie	Ants	Bench	Church	Hospital	Auto	Child	Photovoltaic Cells	Egg Chanterelle	Mushroom fly	Squirrel	Cat	Swing	Garden House	Cereal Fields	Caterpillar	House	Field	Combine	Fence	Forest	Grasses
Auto	Residential	Corn	Mushroom fly	Apple Tree	Carrots	Bell pepper	Bees	Deer		Ladybird	Nettle	Human	Mushrooms	Door	Window	Garage	Meadow	Tree	Snail	Butterfly	Narcissus	Jug	Wooden fence	Screw
Ants	Car	Bird	Squirrel	Tree	Deer	0	Mushrooms	Child	Spiders	Spider Web	Cat	Field	Poppies	Plants	Flowers	Grasses
Spider	Deer	Football	Snail	Squirrel	0	Street	Combine harvester	Cat	Bird	Cereals	Meadow	Bees	Residential building	Church	Forest	Bach	Cherry Tree	Pear	Beekeeper	Beehive	Fence
Photovoltaic cells	Car	Football	fallen tree	Fields	Residential House	Garage	Church	Hospital	Squirrel	Street	Child	Swing	angular forest path	Beekeeper	vegetable patch	Salad	Cereal Field	Mushrooms	0	Lemon Tree	Bird	Combine harvester	Carrots	Meadow
Hospital	Road	Mushrooms	Ants	Bees	Flowers	Residential building	Garden	Residential building	Beekeeper	Tree	Blue Insect	triangular dragon	Football	Bird	child	Forest Trail	Residential Door	Gartentor
Football	Squirrel	0	Hospital	Auto	Garage	yellow bush	white bush	Field	Field	Flowers	Bach	Stones	0	Window	sky	Forest	Butterfly	Mensch	Human	Child	Child	Bird	Beekeeper	Combine harvester
Beekeeper	Field		brown cereals	Snail	Residential House	Flowers	Balcony	Mushrooms	blue insect	Child	Swing	Garden	Combine harvester	Forest	Beet	Forest	Road	Wiese
Squirrel	Deer	Bench	Auto	Church	Residential	Strawberries	Football	Hospital	Tree	Forest	0	Mushrooms	Meadow	Cat	Bird	Path	Combine	Feld	0	Garden	Child	Bicycle	0	Tree stump
Football	Beekeeper	Bees	0	Mushrooms	House	Photovoltaic cells	Cherry Tree	Field	Combine harvester	Child	Deer	Squirrel	Auto	Vegetable bed	Bees	Photovoltaic	Cherry	Apple Tree	Pear Tree	Tree	Street	Swing	Bell pepper	Butterfly
Child	Snail	Hospital	0	Deer	Car	Tree	Beekeeper	Beehive	Street	Flowers	Meadow	Vegetables	Steinee	Forest path	Stream	0	Grass
Ants	0	Forest	Beekeeper	Insects	Mushrooms	Flowers	Field	Garden	Forest path	Residential House	Garage	Auto	Photovoltaic cells	Nature	Grasses	Cells Flowers	Butterfly	Wheat Field	Earth	Squirrel	Deer	Fruits	Vegetable bed
Tree	Ladybug	Mushrooms	0	Grasses	Leaves	Cat	Butterfly	Bowtie	Cherry Tree	Church	Flowers	Flowers	Fence	Earth	forest path	Sky	Fruit Tree	Squirrel	Garage	Combine harvester	Wheat Field	Window	Roof	Bees
Beekeeper	Tree	Residential	Mushrooms	Bench seat	Church	Motorway	Child	Swing	Field	Cereal Field Device	Flowers	Grasses	Earth	Bees	car	Car	Forest	Pavilion	Snail	Dorf
Deer	Squirrel	Bicycle	Child	Residential building	Bench	Forest	Field	Mold	Butterfly
Residential building	Squirrel	Football	Tree	Fence	child	Ladybug	Nuts	Mushroom fly	Egg mushroom	Cat	Bird	Window	Stones	Tree stump
Auto	Cat	Bird	Tree	Residential building	hospital	Tree	Tree stump	Tick	Deer	Squirrel	Street	Dirt road	Combine harvester	Poppies	field	Meadow
Ants	Mushroom	Deer	0	Combine harvester	garden	Gardener	Bees	Egg mushroom	Bach	Football	bench	blue beetle	Tree stump	0	fallen tree	Church	Crow	Field	Pepper	Paradeiser	Carrot	Apple Tree	Birdhouse	Pear Tree
Football	Snail	Mushrooms	Tree	Ladybug	Bees	Auto	Residential building	Ants	Street	grasses	forest	Garage
Bach	Deer	Squirrel	Swing	Human	Hospital	Church	Spider web	Spider	Tree	tree stump	fallen tree	0	Meadow	Grasses	bird	Sponge	Stones	0	Cereal	Combine harvester	Field
Child	House	Auto	Flowers	0	Vegetable Bed	Combine harvester	Hospital	Tree	Fence	meadow	Deer		Residential building	Bach	stump	Mushroom Football	Cereal Fields	Tree	Field Swing
Snail	Cat	Vogel	Squirrel	Photovoltaic cells	Car	Hospital	Spider	Football	Bench seat	fallen tree	Mushrooms	Human	Honey	Combine harvester	Grain Field	Donkey	0	Tree
Residential building	Garden	Weizenfeld	Mushrooms	Forest	Bench	Beekeeper	Squirrel	Tree	Wooden beams	stag beetle	Bird	Field	Combine harvester	Sky	Sun	Street	Green space	Apple Tree	0	Forest Path
Squirrel	Tree	Hospital	Bees	yellow Bellflower	Beekeeper:in	Garden	fallen tree	Mushrooms	Mold	football	Insects	Garden	Vegetable bed	Fruit bed	Residential House	Human	car	Photovoltaic Cells	Cereal	Combine	Church	Forest path	Forest path	Bench seat
Auto	Cat	Bees	Squirrel	Residential building	Stones	Tree	fallen tree	Bench seat	Football	Bluttor	Corn	Wheat	Field	Mushrooms	Fly Mushroom	Garage	flowers	Glass	Field Metal	Wood
Deer	Egg Chanterelle	Cat	Bird	Snail	Carrot	Squirrel	Rabbit	Butterfly	Bees	Garden House	Combine	Auto	Tree	Meadow
Bees	Ladybug	Fallen Tree	Bockerl	yellow mushrooms	Forest	Football	Cat	Bird	Snail	Cherry Tree	Apple Tree	Sunflowers	Herbal House	Combine harvester	Grain	Strawberry	child	Beekeeper	Frame	Residential	stump	Forest path	Plant	Butterfly
Bees	Mushrooms	0	Fruit tree	Bicycle	Beekeeper	Fields	Adequate	Church	Hospital	Church	Hospital	Snail	Butterfly	Bench seat	field football	Squirrel	Rose Arch	Fence	Child	Paving Stone	car	Garage	Residential building	Bird
Residential building	Car	Garage	Hospital	Beekeeper	Tree	Squirrel	Nuts	Ants	Ladybug	Combine	Egg	Mushrooms	Field	Chimney	stump	Photovoltaic cells	Forest Path	Cress	Stones	Human	sun	Grasses	Leaves	Pins
Residential building	Cat	Swing	Wheel	Tree	Car	Deer	Squirrel	Butterfly	Child	Sunflower	mushroom bench
Church	Hospital	Cat	Mouse	Birds	Bees	Beekeeper	Residential building	Auto	Garage	0	tree stump	fallen tree	Football	Bench seat	pear tree	leaves	Spider Web	0	Bed	Vegetable	Fruit Tree	Street	Forest path	Blossoms
Bees	Squirrel	Human	Beekeeper	Tree	0	Forest	Hospital	Deer	Meadow	Flower	window	Auto	Football	Ladybug	Flowers	spider	Sky	Highway	Waldweg	0
Hospital	Bees	Cat	Hummingbird	Church	Garden	Vegetable bed	Football	Mushroom fly	Egg mushroom	Tree	Garage	Auto	Ants	0	Dandelion	church	Mushroom Fly	Tree	Baumstubpf	Squirrel	Terrace	Flowers
Ants	Cat	Bird	Squirrel	Beekeeper	Cornflower field	0	Nuts	Tree	Beetle	Bach	Fallen Tree	Swing	Residential building	Flowers	Bench	Human	Bees	Deer	Wald	Moss	Beetle	Stones	Garden gate	Football
Tree	Meadow	House	People	Squirrel	snail	Plants	Flowers	Animals	Garden	Fence	Spider	Flowers	Field	Garage	Car
Church	Hospital	0	Garden	Squirrel	fly mushroom	Combine harvester	Residential building	Cat	Tree	Field	Deer	Pins	Flowers	Bird	Paradeiser	Ladybug	House	Residential House	Wohnhaus	Hill	Rabbit	Cat	yellow mushrooms	Birdhouse
Football	Bench	Squirrel	Deer	Apple Tree	cherry tree	Residential building	Garage	Spider	Church	Beetle	Bird	0	Garden	Forest	combine	Dandelion	Tree	Child	Swing
Forest	Mushrooms	Tree	Auto	Hospital	Residential House	Field	Photovoltaic cells	Animals	Street	Wiese
Village	Residential House	Cat	Bird	Ladybug	Squirrel	Egg mushroom	Mushroom fly	Dandelion	Vegetable bed	Kind	Swing	Auto	fallen tree	Ants	spider	Flowers	0	Car	Cereal	Combine	0	Tree	Fence	Sky
Beekeeper	Hospital	Squirrel	0	Football	Combine	Field	Garden	Vegetable bed	Beehive	Wohnhaus	Garage	Photovoltaic cells	Village	Auto	wheat field	Spider web	Lawn	Street	Field Tree	Pintle	Nettle
Snail	Football	Child	Street	Residential building	Ants	Deer	Tree	Swing	Plants	Straße	Church	Hospital	0	Squirrel	Bench	human	fallen tree	vegetable patch	Grasses	Forest	Flower	Egg mushroom
Bench seat	Yellow Bellflowers	Bees	Beekeeper	Swing	Spinnet	Spider	Mushrooms	Mold	Tree stump	Tree Stump	Child Playing	Hospital	Church	Street	Residential	forest road	sky	squirrel	Maple Tree	0	Snail	Forest	Rose Arch	Flowers
Spider	Deer	Cat	Carrots	Residential building	Photovoltaic	Spruce	fallen tree	Hospital	Beekeeper	Village	Butterfly	Squirrel	Leaves	Forest	0n	car	Meadow	flowers	Car	Garage	Combine	Wheat Field	Mushrooms	0
Ladybug	Beekeeper	Spider	Spider web	Ants	Cells Deer	Carrots	beetroot	Salad	Bell pepper	Cat	Bird	fallen tree		small foot	Combine	Ants	Butterfly	Church	Village	Beginning of the forest	Wheatfield	blue beetle	Lily of the Valley
Residential building	Flower	Beekeeper	Bees	Fields	Combine	Hospital		Squirrel	Butterfly	Bench	Deer	Child	Tree stump	Football	Church	Residential House	Mushroom	fallen tree			Garage	Auto
Hospital	Village	Football	Snail	0	Garden	Forest	Vegetable bed	Deer	Squirrel	0	Tree	Fence	Beehive	Cat	Bird	Street	Cereal Fields	beetle	Mushroom Fly	Egg mushroom	Bach	fallen tree	0	Tree sponge
Auto	beekeeper:in	Residential	Football	Ants	Field	Forest path	Bees	Flowers	Butterfly	Cat	Bird	Tree	Garage	Deer	Blue Insect	Forest Meadow	Forest meadow	Forest
Mushrooms	deer	Butterfly	Cherry Tree	Apple Tree	Bell Pepper	Thimble	Beetle	felled tree	Child	Field	Residential house	Auto	Forest	Cat	Tit	Fence	Vegetable bed	Raven	Combine	Meadow	Swing	Swing	Flowers	Bird
Residential building	Car	Cereals	Mushrooms	Squirrel	Bees	Vegetable bed	City	Hospital	Berries	Deer	Libelle	People	Street	Combine harvester	Ladybug	Birdhouse	Egg mushroom	Village	Forest	football	Garden	Fence	Beehive	Bach
Deer	Combine	Cat	Cattle on the forest path	Bird	Car	Residential building	Garden	Garage	Tree	Forest	Wiese
Ladybug	Mushroom	City	Residential building	Auto	Squirrel	Solar system	Cat	Bird	Cherry Tree	Apple Tree	Hospital	Combine harvester	Wheat Field	Beekeeper	Bees	Fungus	Beehive	Child	Flying	grasses	Garage	Balcony	Flowers	Village
Spider	Squirrel	Ants	blue beetle	Hospital	Church	Swing	Bicycle	Pear Tree	Bench seat	Bee	fallen tree	Mushrooms	Auto	Deer	Child	Plants	Vegetable Bed	Spider Web	Combine	wheat field	Cat	Blue tit	Fence
Snail	Mushrooms	Tree Stump	Bach	Photovoltaic cells	Beekeeper	Beehive	Birdhouse	Swing	Bicycle	Flower	residential house	Auto	Forest	Church	Cat	Beekeeper	Child	Stones	Field	Field	Ladybug	Bees	Bench seat	Fence
Nettle	Ladybug	Parade iron	Bell pepper	Poppies	Field	Cherry Tree	Apple Tree	Egg mushroom	red and white mushrooms	Beetle	tree	Auto	Residential building	Beekeeper	combine	Bird	0	Flowers	Earth	Carrots	0
Ladybug	Combine	cat	Auto	Tree	Residential House	Shrub	Squirrel	Mushrooms	Flowers	Football	Sky	Earth	Forest path	Garage	lawn	Squirrel
Daisies	Dandelion	nettle	Fern	Mushroom fly	Eiererschwammerl	0	Squirrel	Deer	0	apple tree	Pear Tree	Cherry Tree	Carrots	Bell pepper	fox	Street	Forest Path	Cereal Field	Combine	Bicycle	Street	fallen tree	Mushroom on tree	Vegetable bed
Residential building	Cat	bird	Football	Beekeeper	Swing	Tree	Nettle	Egg mushroom	Flowers	forest path	Child	Hospital	Auto	Bach	Pine needles	Garden	Butterfly	Meadow	Road	Garden	Child	Grasses	Window	Field
Cat	Bird	0	Pins	Bach	Residential House	Auto	Photovoltaic cells	Combine harvester	Wheat Field	poppy flowers	Snail	Ants	Bench seat	Football	Beekeeper:in	Pine Cone	Child	0	Church	Hospital	Cornfield	Egg mushroom	Mushroom fly	Deer
Ants	Bees	cat	Bench seat	Bowtie	Birds	Squirrel	Egg mushroom	Mushroom fly	0	Photovoltaic cells	TreeFungi	Tree stump	Auto	Residential building	ladybug	Bicycle	Garden	Flowers
Mushrooms	Tree	Beekeeper	Squirrel	Wheat Field	Residential House	Auto	Grasses	Bees	Butterfly
Football	Beekeeper	Bench seat	Bees	Auto	Street	Hospital	Tree	Meadow	Bach	roe	Residential House	Mushrooms	Worms	Field	Donkey	Wheatfield	Earth	Butterfly	Child
Mushrooms	Spider Web	Cat	Swing	Beekeeper	Hospital	Raven	Wheat Field	Cornfield	Bench seat	deer roe	Tree	Ants	Residential Houses	Residential building	Road	Grasses
Squirrel	Football	Nettle	Hospital	Garage	Car	Pins	Ladybug	Bach	Stones	0	Blue Beetle	Garden shed	Residential building	Village	Combine	Combine	Earth	Grasses	Flower	combine	Fields
Auto	Hospital	Garage	Butterfly	Bird	Bees	Cat	Football	Combine harvester	Squirrel	deer	Flower	Street	Tree	Strawberry	Mushrooms	0	Bench	Beetle	Spider	spider web	Bicycle	Grainfield		0
Tree	Fields	Squirrel	Human	Auto	Residential House	Combine harvester	Mushrooms	Pins	Forest	Deer	Snail	Raven	Steinee	Vegetable bed	Plants	Large Garden	bench	fence
Beekeeper	Hospital	Football	Field	Snail	Butterfly	Spider	Spider web	Village	red flowers	Church	Tree	Meadow	fallen tree	Fence	Grasses	Forest Path	garden	flowers	Garage	car
Hospital	Football	0	Snail	Bench seat	Squirrel	Deer	Butterfly	Tree	Bees	Beehive	Beekeeper	Garage	Auto	Bach	Fallen Tree	0	flowers	rapeseed	Grainfield	Sunflower	Stones	Garden	Fence	Meadow
Football	Deer	Residential building	Auto	Butterfly	Field	Bicycle	Cat	Apple Tree	Lemon Tree	Forest	fallen tree	Garage	Blossoms	Balcony	Vine	0	Garden	Fence	Field Ladybug	plants with strawberries	Combine	Balcony
Deer	Car	Residential building	Cornfield	Forest	0	Sky	Sun	Grasses
Bees	Car	Squirrel	Tree	Mushrooms	Pepper	Strawberries	Residential building	Residential building	Beetle	Spider	spider web	Residential building	Residential building	Corn	Cat	Squirrel	0	Butterfly	Steinweg	Fence	Window	Doors	Flowers	Bell pepper
Cat	Bird	Auto	Ants	Bowtie	Spider	Deer	Crow	Hospital	Apples	Pear	carrots	Cherries	Bicycle	Acorn	Man	Stones	Church	Crow	Bench	Cone	Acorn Tree	Apple Tree	Cherry Tree	blue insect
Mushroom fly	Cat	Bird	Auto	Combine harvester	Child	Ladybug	Mushrooms	Tree Mushroom	Bees	Tree	Field	Flowers	Residential building
Child	Bees	Hospital	Squirrel	Beetle	Residential House	Auto	Tree	fallen tree	Bowtie	Residential House	Carrots	Combine harvester	Swing	Deer	Church	Garden	Bed	Vegetable Bed	Flower	Mushrooms	Street	Garden shed	Cereals	0
Mushrooms	Bee	Bench seat	Football	Machine	Residential	Cat	Beetle	Tree	Field	Butterfly	Car	0	Human	0	Ladybug	Meadow
0	Cone	Squirrel	Ants	Auto	House	0	Stones	Fields	Combine harvester	Meadow	Soccer	Mushrooms	Street	Beekeeper	Bees	corn field	Balcony	Photovoltaic cells	Fence	Forest Paths	Fly	Flowers	Barley	Leaves
0	Car	Residential building	Street	Mushrooms	Wheel	Tree stump	Archway	Residential building	Garage	Field	Wheat Field	Wheat Collector	Squirrel	Forest path	Earth	beetle	archway	Wiese	Sky	Stones
0	Spider	Beetle	Ants	Snail	Mold	Mushrooms	Tree	Garden shed	Residential building	Beekeeper	Cat	Bird	Poppy Flowers	Combine harvester	Fence	forest path	stump	Moos	Fence	Squirrels	Gas	0	Mushroom fly	Street
Combine harvester	Field	Deer	Auto	Rabbit	Football	Bees	Church	Hospital	Forest	Tree	Spider Web	Snail	Butterfly	Tree stump	Mushrooms	Nettle	brook	Steine	Flowers	Photovoltaic Cells Photovoltaic	Road	Pine cone	Child
Butterfly	Bench	Sailors	Cat	Bicycle	Spider	Ladybug	Combine harvester	Fields	Tree stump	Squirrel	Beekeeper	Deer	Hospital	Flowers	Salad	Egg Chanterelle	Residential	Garage	Human	Cells	Mushrooms	Snail	Vegetable bed	Church
Squirrel	Bee	Tree stump	Residential building	Fence	Tree	Deer	Fence	Bird	Stones	Mushrooms	Strawberry	Tree	Meadow
Bench seat	0	Bees	Beekeeper	Forest	Cat	Roof	Raven	Spider	Cat	Car	Football	Ants	Forest path	Flowers	Snail	Car	Beetle	Berries	Grain Field	0	Human	Animals	Bird	Tree
Residential building	Garage	Auto	Photovoltaic cells	Tree	Felled Tree	Deer	Rabbit	Street	Field	Combine	Football	Butterfly	Vegetable garden	Cabin	Church	Terrace	Child	Cat	Bird	Fence	Forest Path	Forest	Apple Tree	Bench seat
0	Squirrel	Tree	Apple Tree	Hospital	Mushrooms	Garage	Deer	Forest path	Dragonfly	Cat	Mushroom	Fruit tree	Vegetable bed	Fruit bed	Fence	Hospital	Insects	Stones	0	meadow	Ladybug	Mushrooms	fallen tree	Snail
Snail	Squirrel	Bicycle	Residential building	Hospital	Car	Child	Beekeeper	Combine harvester	Auto	Garden	Meadow	Raven	Field	Deer	Football	Child	Earth	Sky	0	garage	Residential Houses	Balcony	Fence
Bench seat	Football	0	Forest	Squirrel	Tree	Fields	Butterfly	Strawberries	0	Tilted Tree	Flower	Combine harvesters	Auto	Hospital	Garden	Beehives
Beekeeper	Ladybug	Nettle	Acorn	Squirrel	Raven	Cornfield	Cherry Tree	Apple Tree	Flowers	white flowers	Snail	Ants	Egg mushroom	Bird	Residential House	Vegetables	Car	Sky	Fence	0	Fields	blue beetle	Human	Meadow
Bees	Church	Hospital	Beekeeper	Child	Poppy	Hummingbird	Fence	Ladybug	Forest	0	Car	Combine harvester	Field	Wheat Field	Mushroom	Garage	Cog	Swing	Garage	tree stump mushrooms	Beetle	Window	Football	Grasses
Cat	Bird	Spider	blue beetle	Bees	Cat	Ants	0	Deer	Residential building	balcony	Auto	Field	Flowers	Mushrooms	fallen tree	yellow mushroom	Road	Combine	Apple Tree	Pear Tree	0	Beehive	Birdhouse	Residential building
Butterfly	Ants	Raven	0	Human	Squirrel	Bach	Residential building	Snail	Meadow	flowers	Dandelion	Forest	Photovoltaic cells	0	fallen tree	meadow	Beekeeper:in	0	0	Child	white Butterfly	Swing	Beehive	Wheat Field
Auto	House	Cat	Football	Church	Combine	Terrace	Forest	Fields	0	Plants	Swing	Football	Tree	Weeds	Vegetable Bed	Mushrooms	Kreuz	Slide	Wheatfield	Cornfield	Herbs	Bach	Stones	Window
Snail	Ladybug	Field	Caterpillar	Flowers	Garden	Balcony	Window	Forest path	blue beetle	spider web	Strawberries	Tree	Human	Cat	Bird	Fruit	Birnbaum	Flower House	Bench	Grasses	Stone Garden Entrance
Hospital	0	Cat	Tree	Auto	Residential House	Ants	Spider	Beetle	Bird	human	Swing	Bell pepper	beetroot	Salad	Photovoltaic	Plants	Combine	Church	Plants	Fly mushroom
Football	Combine Harvester	Auto	Egg mushroom	Mushroom fly	Mushrooms	Adequate	Bell pepper	Poppies	Cereals	corn	hospital	Squirrel	0	0	Cells Forest	Swing
Squirrel	Bee	Egg mushroom	Mushroom fly	Bench seat	Deer	Butterfly	Residential building	Photovoltaic cells	Auto	Child	Swing	Cat	Tit	Apple Tree	Cereal Field	Flower	Crow	Hospital	Deer	deer beetle	Oak	0	0	Pins
Deer	Bird	Bees	Cat	Squirrel	Football	Child	Beehive	Flowers	Forest	Car	hospital	0	Garden	Spider	Bach	0
Deer	Cat	Bird	Tree	Residential building	Residential	Butterfly	Squirrel	Human	Bird	Swing	Flowers	0	Field	Bees	Insects
Auto	Church	Hospital	Bowtie	Spider	Mushroom	yellow mushrooms	Mushroom fly	Photovoltaic cells	Cat	Butterfly	Bird	Squirrel	Deer	Field	Garden	Combine	Apple Tree	Beekeeper	Bees	oak	Bicycle	Child	Beetle	Bench seat
Football	Egg	0	Church	Residential building	Ants	Hay	0	Pins	Tree	Flower	Street	Forest path	Bird	Human	Mushroom Fly	Cherry	Bees	Lizard	0
Hospital	mushroom fly mushroom	Forests	Bench seat	Egg mushroom	Butterfly	Vegetable bed	Orchard	Beekeeper	Cat	Butterfly	Cherry Tree	Garden	Harvest	Village	Hospital	Tree	Schimmel	Tree Stump	football	house	Garden House	it was day
Tree	bench	Bird	Child	Auto	Residential House	Solar system	Deer	Insects	fallen tree	0	Bach	Sunflowers	Beekeeper	Beehive	Garden	Road	Straße	Hospital	0	Residential House	Field	Fields	0	Road markings
0	football	Flowers	Combine harvester	Residential building	Residential House	Bench seat	Beekeeper	Bird	Field	Field	Child	Child	Auto	Human	Entrance Human	Forest Path
Spider	Cat	Bird	Football	Bench seat	Church	Forest path	Residential building	Garage	Field	Car	Combine	Squirrel
Ants	Dandelion	Beekeeper	blue beetle	Butterfly	Tree	Football	0	fallen tree	Egg mushroom	Cat	Bird	Combine harvester	Auto	Garage	Deer	Butterfly	Meadow	Raven	tree sponge	Cone	Mushroom Fly	Garden	Street
0		Mushroom fly	Flowers	Football		Cornfield	Village	0	Squirrel	Deer		Swing	Bicycle	Auto	Residentialhouse	Field	Beekeeper	Bees	0	Fence	Bird	Street	Grasses	Garage
Cat	Squirrel	Tree	Carrots	Ladybug	Ladybug	Garden	0	Auto	Grill	Street	Garage	Bird	Mushrooms	Beetle	0	Combine	Human	Photovoltaic Cells	fallen tree	Fence	Mill	Forest path	Meadow	Vegetables planted
Garden	0	0	Football	Church	Field	Fruits	Plants	Hospital	Deer	Bicycle	Bees	Flowers	Squirrel	Combine harvester	Getreidefeldfeld	Field	Tree	Forest	Sky	Garage	Car	Street
Swing	Ants	Bees	Ladybug	Squirrel	Swing	Cat	Birdhouse	0	Tree	Human	Child	Mushrooms	Tree stump	Flowers	Beete	Flower	Vegetable Bed	0	Meadows	Feld	Snail	blue insect
Hospital	Bees	Spider	Snail	Bench seat	Deer	0	Butterfly	Egg mushroom	Mushroom fly	Dandelion	0	Auto	Tree	Tree stump	Waldweg	0	Human	Deer	Squirrel	Gräser	Stones	Window	Door	Garage
Hospital	Cat	Bird	Ants	Forest	Beekeeper	Cherry Tree	Tree sponge	Strawberries	Apples	Swing	Child	Bees	Residential building	car	Window	Stump	Carrot	Potatoes	Stones	Wegg	Tower Buildings	Bark Beetle	Butterfly	Cherry Tree
Bench seat	Spider	Spider web	Cat	Bird	0	Hospital	Tree	Deer	Cornfield	Paradeiser	Carrots	Cereal pusher	Cereals	fallen tree	Mould	Stones	brook	Church	Butterfly	Leaves	Fence	Meadow	Hill	Mushrooms
Hospital	Church	Squirrel	Football	Mushroom fly	Bach	Child	Grainfield	Cornfield	Residential building	Garage	Car	Bench seat	Forest path	Field	Residential	forest	fallen tree		Mushrooms	Butterfly	Combine	Tree stump (sawed off)	Street
Child	Swing	Bicycle	0	Hospital	Swing	blue beetle	Squirrel	Football	red mushrooms	yellow mushrooms	Bees	Tree	Flowers	Balcony	Car	meadow	Vegetable bed	Bed	Wood	Salad
0	Cat	Child	fallen tree	Spider	Nuts	Flowers	Strawberries	Photovoltaic cells	Residential building	car	Fence	brown butterfly	0	Garage	Mold	red mushrooms	grass	City	Road	Fence	Raven	Apple Tree	Apple Tree	0
Tree	Church	0	Hospital	Spider	Spider Web	Raven	Squirrel	Cat	Child	Garden	Apple Tree	Cherries	Butterfly	Beetle	Meadow	0	0	Flowers	Street
Mushrooms	0	Combine harvester	Butterfly	Tree	Field	Football	0	Plants	Beekeeper	Wood	Fruits	0	Forest path	Residential house	Sun	Tree stump
Mushrooms	Insects	Tree	Cat	Beekeeper	Meadow	Field	Plants	Residential building	Child	Bees	Meadow	Stone	Bird
0	Football	Bench seat	Forest	Plants	Football	Cat	Bird	Swing	Combine harvester	Corn	Cereals	Street	Red Cross	0	Tree
0	Garage	Garden	Church	Football	Beetle	Mushrooms	Auto	Field	Vegetables
Strawberries	Football	Beekeeper	Residential building	Snail	Snail	Hospital	Tree	Egg mushroom	Insects	Garage	Car	Bench seat	0	Wolke	Wheatfield	ants	meadow	Village	Bees	Beehive	Earth	Bird	Cat	Street
Hospital	red cross	Church	Residential building	Deer	Church	Grainfield	Carrots	Wheat Field	Combine harvester	snail	Spider	white spider web	Bach	Waldweg	0	stones	cornfield	0	Human
fallen tree	sunflower	Beekeeper	Flowers	Deer	squirrel	Hospital	Tree	Bench seat	Residential building	flowers	Swing	Child	Field	combine harvester	Birds	beetles	ants	Fence	Flowers
tree	spider	Residential building	Squirrel	Cat	photovoltaic cell	Bird	Bach	Mushrooms	Garden	deer	Church	Street	Field	0
beekeeper	Bees	Residential building	Hospital	Squirrel	system car	Bowtie	Cat	Tit	Deer	Ants	Combine	Tree	Fruit tree	Snail	0	Bach	motorcyclists	Cereal Field	Dandelion	Daisy	Church	Beehive	Stones
Ladybug	Cat	Tit	Forest	Fields	blue beetle	Carrots	Salad	Spider	Spider web	Swing	Child	Beekeeper	Bees	House	Photovoltaic	Garage	car	Wood	Beetle	Flower	Meadow	Combine harvester	Plants	Hospital
Spider	Spider Web	Beekeeper	Field	Residential building	parade iron	Bees	Cocoons	Squirrel	Mushrooms	Tree	Forest Path	Mushroom fly	Fence	Bird	Cells Human	Forest	Beehive
	Pear Tree	0	Forest	Deer	cat	Fern	Field	Field	Garden	0	White Flowers	Fly	Child	Village	Waldweg	Clearance Swing	Residential	Nettle	Poppy	0	Steinee
Residential	Vegetable Bed	Bach	Child	Cat	Ants	Hospital	Grainfield	0	Swing	Poppies	Tree Stump	fallen tree	Squirrel	Bees	road	Church	Sunflower	Bicycle	Garage	Mushrooms	Deer
	Car	Street	Beekeeper	Football	Butterfly	Garden	Combine harvester	Field	Forest	Fox	Mushrooms	Tree	Garage	House	meadow	Human	Fence	bench	Carrots	Wooden	Pigeon	Fruit tree	Vegetable bed	Squirrel
Hospital	Butterfly	Cat	Beekeeper	Grasshopper	Snail	Garage	Auto	Residential building	Garden shed	Field	Grain	small forest	Tree	Grasses	combine harvester	Bee	Photovoltaic Cells
Residential	Cat	Bird	Combine harvester	Tree	Flowers	Tree stump	Hospital	Church	Swing	Deer	Field	Squirrel	Egg mushroom	Flowers	Fern	Tree Mushroom	Human	0	0cones	Ants	Garden	Fence	Village	Roof
Beekeeper	Cat	Deer	Tree	fallen tree	felled tree	Photovoltaic cells	Hospital	0	Garage	Snail	Squirrel	Mushrooms	Ants	Butterfly	Bees	Deer Beetle	Rye Field	road	Bird	Spider	Bach
Football	Carrots	Vegetable beds	Squirrel	Residential building	car	0	Auto	Animals	Garden
Cat	Tree	Spider	Child	Deer	tree	Field	Flowers	Spider web	0	Combine	Car	Plants	Grasses
Cat	Bird	Football	Residential building	Auto	Beetle	Tree	Hospital	Deer	Forest	Forest Path	Village	Beekeeper	Beehive	vegetable bed	Garden	Combine	Cereal Fields	forest path	Wheat Field
Bees	Deer	Football	Residential building	Mushrooms	Butterfly	Beetle
Cornfield	Egg Chanterelle	Tree stump	Tree sponge	Church	Bird	Swing	Bicycle	Lemon Tree	Garden shed	Combine	Carrots	Residential building	Photovoltaic cells	spider	Cat	Deer	Squirrel	0	Fence Gate	Butterfly	Tree	0	Field	Street
Mushrooms	Beekeeper	Bark Beetle	Butterfly	Bees	Hospital	Squirrel	Tree	Combine harvester	Residential building	Flowers	Meadow	Field	0	sun
Football	Sunflower	Combine harvester	Residential building	Hospital	Bicycle	Auto	Tree	0	Squirrel	blue beetle	flowers	Child	Bicycle	Beekeeper	Kohlrabi	Carrots	Fallen Tree	Forest Path	Terrace	Meadow	Field	Beehive	Pins	Garden
Bench	Meadow	Combine harvester	Fields	Deer	vegetable bed	Beehives	Beekeeper	Ants	Beetle	squirrel	stump	Forest path	Residential building	Car	Hospital	Street	Garage	Spider Web	Butterfly	Child	Garden	Bowtie	Flowers	0
Bees	Car	Football	Pear Tree	Carrots	mushrooms	Auto	Beekeeper	Field	Residential building	forest	mushrooms	Dandelion	Combine harvester	Snail	Grasses	Leaves	Window	Door	Garage	Tree	Sky
Beekeeper	Bees	0	Flowers	Ants	peppers	Meadow	Tree	0	Swing	Child	ladybug	Leaves	Grasses	Branches	Tree Stump	Acorn	roof	Window	Car	Stones	Bach	Forest path	Street	Animals
Squirrel	Cat	Bench seat	Residential building	Church	Hospital	Butterfly	Grasses	Tree	Flowers	Flowers	window	0	Forest	Fence	Grainfield	Colors	garden	Auto	red roof	Nature	0
House	Car	Tree	Cat	Bird	Beekeeper	Beehive	Bowtie	Ants	Butterfly	Blue Beetle	deer beetle	Strawberries	Mushrooms	Deer	Crow	Combine	daisies
Hospital	Ferns	Snail	Forest path	Street	Farm	Strawberries	Carrots	Cornfield	Field	Ladybug	0	Earth	Wheat Field	Red Roof	Meadow	Forest	Animals	Agriculture	forest path	Village

## Sheet: Data study 1 Experts Plants ID
SZ01_01	SZ02	PI01_01	PI02_01	PI03_01	PL01_01	PL02_01	PL03_01	PL04_01	PL05_01	PL06_01	PL07_01	PL08_01	PL09_01	PL10_01	TI01_01	TI03_01	TI04_01	TI02_01	TI05_01	TI06_01	TI07_01	TI08_01	TI09_01	TI10_01
Age: Please enter your age as a number!	Gender	Mushroom flies: [01]	Egg mushrooms: [01]	Tinder sponge: [01]	Spruce: [01]	Apple tree: [01]	Carrots: [01]	Forest Strawberry: [01]	Cherry tree: [01]	Poppy: [01]	Dandelion: [01]	Nettle: [01]	Pear tree: [01]	Oak: [01]	Squirrel: [01]	Cat: [01]	Deer: [01]	Great tit: [01]	Bumblebees: [01]	Peacock Eye: [01]	Vineyard snail: [01]	Ladybug: [01]	Alpine buck: [01]	Stag Beetle: [01]
20	male	Mushroom fly	Egg sponge	Baumschwmm	Spruce	Apple Tree	Carrot	Strawberry	Cherry	Poppy seed	Dandelion	Nettle	Pear Tree	Oak	Squirrel	Domestic cat		Great tit	Yellow Thimble	Peacock Eye	Vineyard snail	Ladybug	Alpine buck	Stag Beetle
20	male	Mushroom fly	Egg mushroom	Tree Fungus Porling	Spruce	Apple and Tree	Carrot	Strawberry	Cherry	Poppy flower in the poppy field	Dandelion	Nettle	Pear Tree	Oak	Eichkatzerl	Cat	Deer	Great tit	Bumblebee	Peacock Eye	Vineyard snail	Ladybug	Buck Beetle	Stag Beetle
20	female	Mushroom fly	Egg mushroom	Tree sponge, possibly scale sponge	Picea abies aff.	Malus domestica	Daucus carota	Fragaria vesca aff.	Prunus avium or cerasus	Poppy rhoeas	cf. Taraxacum sp. - one of the dandelions	Urtica dioica	Pyrus communis	Quercus sp.	Squirrel	Cat	Deer	Great tit	Bumblebee	Fragaria vesca aff. with peacock eye	Vineyard snail	Ladybug	Buck Beetle (cf. Alpine buck?)	Stag Beetle
20	male	Mushroom fly	Egg sponge	Wooden sponge console	Spruce	Apple	Carrots	Wild Strawberry	Cherries	Poppy seed	Cowflower (Taraxacum)	Nettle	Pear	Oak	Calf kitten	Cat	Deer	Great tit	Bumblebees & Thimble	Peacock Eye	Vineyard snail	Ladybug (7 points)	Buck Beetle	Stag Beetle Male
61-70	female	Mushroom fly	Egg mushroom	Tree Mushroom	Picea abies	Apple Tree	Carrot	Cultivated Strawberry	Cherry	Poppy	Taraxacum Sect. Ruderalia	Urtica dioica	Pear	Quercus robur	Squirrel	Domestic cat	Deer	Great tit	Wild bee	Peacock Eye	Vineyard snail	7-point ladybug	Alpine buck beetle	Stag Beetle
31-40	male	Mushroom fly	Egg mushroom	Tree sponge	Spruce	Apple Tree	Carrot	Strawberries	Sickle or cherry	Poppy	blooming dandelion	Nettle	Pear tree with fruit	Oak with acorns	Calf kitten	Cat	young deer	Great tit	Bumblebee	Peacock Eye	Snaking snail	Ladybug	Alpine buck beetle	Stag Beetle
31-40	female	Mushroom fly	Einerschwammerl	Tinder Sponge	Picea abies	Malus domestica	Apium gravelosens	Fragaria vesca	Prunus avium	Poppy rhoeas	Traaxacum officinale agg.	Urtica dioica	Pyrus communis	Quercus sp.	Squirrel	Cat	Deer	Tit	Bee	Peacock Eye	Vineyard snail	Ladybug	Wooden trestle	Stag Beetle
51-60	male	Mushroom fly	Chanterelle		Picea abies	Apple Tree	Daucus carota	Fragaria moschata	Cherry	Poppy rhoeas	Taraxacum officinale	Urtica dioica	Pear Tree		Squirrel	Wildcat	Deer		Digitalis lutea	Peacock Eye	Vineyard snail	Ladybug	Buck Beetle	Stag Beetle
71-80	female	fly fungus	egg mushroom	sulphur porling	spruce	apple tree	carrot	strawberry	cherry	poppy	dandelion	stinging nettle	pear tree	oak	calf kitten	cat	deer	cabbage tit	bumblebee	peacock eye	vineyard snail	ladybug	alpine trestle	deer beetle
41-50	male	Mushroom fly	Egg mushroom	Tree Mushroom	Spruce	Malus domestica	Carrot	Fragaria	Prunus avium	Poppy rhoeas	Taraxacum officinalis	urtica dioica	Pear	Quercus petraea	Squirrel	Cat	Deer	Great tit	Digitalis lutea	Peacock Eye	Vineyard snail	Ladybug	Buck Beetle	Stag Beetle
71-80	male	Mushroom flies	Egg mushroom	Tree sponge	Spruce with cones	Apple tree with apples	Carrots	Forest Strawberry	Churches on cherry tree	Cereal field with poppy seeds	Dandelion	Nettle	Pear tree with pears	Oak with acorns	Calf kitten	red cat	Deer	Great tit	Yellow Thimble Bumblebee	Peacock Eye	Housing land auger	Ladybug	Alpine buck beetle	Stag Beetle
51-60	male	Mushroom fly	Egg mushroom	Tree sponge	Spruce	Apple Tree	Celery	Strawberry	Cherry	Poppy	Dandelion	Nettle	Pear	Oak	Squirrel	Cat	Deer	Great tit	Bumblebee	Peacock Eye	Snail	Ladybug	Alpine buck	Stag Beetle
51-60	female	Mushroom fly	Egg mushroom	Porling	Picea abies	Malus domestica	Daucus carota	Strawberry	Prunus avium	Poppy rhoeas	Dandelion	Urtica dioica	Pyrus communis	Oak	Squirrel	Cat	Deer	Great tit	Bumblebee	Peacock Eye	Vineyard snail	Ladybug	Alpine buck	Stag Beetle
71-80	female	Mushroom fly	Egg mushroom	Tinder Sponge	Fir	Apple Tree	Carrot (but not wild)	Strawberry	Prunus (Cherry or Vistula)	Poppy	Tusk	Nettle	Pear Tree	Oak	Squirrel	Domestic cat	Deer	Great tit	Bumblebee species	Peacock Eye	Vineyard snail	Ladybug	Alpine buck beetle	Stag Beetle
41-50	male	Mushroom fly	Egg mushroom	Tree sponge	Conifer	Apple	Carrot	Strawberry	Cherry	Poppy seed	Dandelion	Nettle	Pear	Oak	Squirrel	Cat	Deer	Tit	Bumblebee	Peacock Eye	Snail	Ladybug	Goat weevil	Stag Beetle
51-60	male	Mushroom fly	Egg mushroom	Tree sponge	Picea abies	Apple Tree	Celery	Fragaria	Cherry	Poppy rhoeas	Taraxacum sp.	Urtica dioica	Pyrus sp.	Quercus sp.	Squirrels	Cat	Deer	Great tit	Digitalis grandilfora	Peacock Eye	Vineyard snail	Ladybug	Alpine buck beetle	Stag Beetle
61-70	female	Mushroom fly	Chanterelle	Red-edged tree sponge or scale sponge	Spruce	Apple Tree	Carrots	Wild Strawberry	Sickle	Poppy seed	Dandelion	Nettle	Pear Tree	Oak	Squirrel	Domestic cat	Ricke	Great tit	Bumblebee	Peacock Eye	Vineyard snail	7-point ladybug	Runner Beetle	Stag Beetle
61-70	female	Fly Splice	Egg sponge	Tree sponge	Spruce	Apple Tree	Carrots	Strawberry	Cherry Tree	Poppy	Dandelion	Nettle	Pear Tree	Oak	Squirrel	Cat	Deer	Great tit	Honeybee	Peacock Eye	Vineyard snail	Ladybug	Buck Beetle	Stag Beetle
61-70	male	Mushroom Fly - Amanita	Egg mushroom	Red-edged porling	Spruce	Apple	Carrot	Strawberry	Cherry	Poppy	Low Tooth	Nettle	Pear	Oak - Quercus	Calf kitten	Domestic cat	Deer	Great tit	Bumblebee	Peacock Eye	Vineyard snail	Ladybug	Alpine buck	Stag Beetle
41-50	female	Mushroom fly	Chanterelle	Red-edged porling	Spruce	Apple	Carrot	Strawberry	Cherries	Poppies	Dandelion	Nettle	Pears	Grape Oak	Squirrel	Cat	Deer	Great tit	Thimble	Peacock Eye	Vineyard snail	Ladybug	Alpine buck	Stag Beetle
61-70	male	Amanita muscaria	Egg mushroom	Red Edge Porling	Spruce	Apple tree with apples	Radishes with false leaves	Forest strawberry/ Fragaria vesca; arrow: fleshy collectible fruit	bad image of Prunus avium; arrow points to a cherry	Cereal field with poppy (gossip poppy)	stylized taraxacum	Nettle Urtica dioica	Pear tree with pears	Oak with 2 acorns	Calf kitten	Cat	Deer	Insect	Insect on Digitalis grandiflora flower	Butterfly with Parnassia Flower??	Vineyard snail or relative	Coccinella septempunctata	Alpine buck	Image too dark, I don't recognize anything
51-60	male	Mushroom fly	Egg sponges	Tree sponge	Spruce cone	Apple tree cult.	Carrots	Strawberries	Cherries cult.	Poppy seed	Taraxacum offic.	Nettle	Pear Tree	Oak	Calf kitten	Cat	Deer	Great tit	Bee	Peacock Eye	Vineyard snail	home. Ladybug	Alpine buck beetle	Stag Beetle
51-60	male	Mushroom fly	Egg mushroom	Tree sponge	Spruce	Apple	Carrot	Strawberry	Cherry	Gossip Poppy	Dandelion	Nettle	Pear	Oak	Squirrel	Cat	Deer	Great tit	Thimble	Peacock Eye	Vineyard snail	Ladybug	Alpine buck	Stag Beetle
61-70	male	fly fungus	chanterelle	consol fungus	spruce	apple tree	carrots	wild strawberry	cherry	poppy seed	low tooth	stinging nettle	pear tree	oak	squirrel	cat	deer	cabbage tit	bumblebee	peacock eye	vineyard snail	ladybug	buck beetle	deer beetle
80	male	Mushroom fly	Chanterelle	Porling	Red Spruce	Apple Tree	Carrot	Wild Strawberry	Cherry	Poppy seed	Dandelion	Large Stinging Nettle	Pear Tree	Oak	Squirrel	Cat	Deer	Great tit	Bumblebee	Peacock Eye	Vineyard snail	Ladybug	Buck Beetle	Stag Beetle
51-60	male	Mushroom fly	Egg mushroom	?	Fir or spruce	Apple Tree	Carrots	Strawberries	Cherries	Cornfield m. Poppies	Dandelion	Nettle	Pear Tree	Oak w/ Fruits	European Calf kitten	Domestic cat	Deer calf	Tit	Digitalis	Butterfly	Housing screw	Ladybug	Buck Beetle	Deer beetle masc.
41-50	male	Mushroom fly	Chanterelle	Tinder Sponge	spruce	Apple Tree	Culture Carrot	Strawberry	Cherry	Poppy seed	Dandelion	Nettle	Pear	Oak	Squirrel	cat	Deer	Great tit	Large Flower Thimble	Peacock Eye	Vineyard snail	Seven-point ladybug	Buck Beetle	Stag Beetle
51-60	male	Mushroom fly	Egg mushroom	Tree sponge	Spruce	Apple Tree	Carrots	Strawberries	Cherry	Poppy seed	Dandelion	Nettle	Pear Tree	Oak	Squirrel	Marten	Deer	Tit	Bee	Peacock Eye	Housing screw	Ladybug	Buck Beetle	Stag Beetle
41-50	female	Mushroom fly	Chanterelle	Porling	Spruce	Apple	Carrot	Strawberry	Cherry	Poppy seed	Dandelion	Nettle	Pear	Oak	Squirrel	Cat	Deer	Great tit	Yellow Thimble	Peacock Eye	Vineyard snail	Seven-point ladybug	Alpine buck	Stag Beetle
51-60	male	Mushroom fly	Thrush	Sponge	Spruce	Apple	Carrot	Strawberry	Cherry	Poppy	Dandelion	Nettle	Pear Tree	Oak	Squirrel	Cat	Deer	Great tit	yellow thimble	Peacock Eye	Vineyard snail	Ladybug	Buck Beetle	Stag Beetle
51-60	male	Mushroom fly	Egg mushroom	Tree sponge	Spruce	Apple Tree	Turnip	Strawberry	Cherry Tree	Poppy seed	Dandelion	Nettle	Pear Tree	Oak	Squirrel	Cat	Deer	Great tit	Bee	Peacock Eye	Snail	Ladybug	Runner Beetle	Stag Beetle
31-40	female	Mushroom fly	Chanterelle	Tinder Sponge	Spruce	Apple Tree	Carrot	Strawberry	Cherry	Poppy seed	Dandelion	Nettle	Pear	Oak	Squirrel	Cat	Deer	Great tit	Honeybee	Peacock Eye	Vineyard snail	Ladybug	Alpine buck beetle	Stag Beetle
61-70	male	Mushroom fly	Egg mushroom	Tree sponge	Spruce	Apple Tree	Carrot	Strawberry	Cherry	Papaver rhoas	Dandelion	Urtica dioica	Pear Tree	Oak	Squirrel	Cat	Deer	Great tit	Digitalis grandiflora	Butterfly	Vineyard snail	Ladybug	buck beetle	Stag Beetle male
71-80	male	Mushroom fly	Egg mushroom	Tinder Sponge	Fir	Apple Tree	Celery	Strawberry	Cherry	Poppies	Dandelion	Nettle	Pear	Oak	Squirrel	Cat	Deer	Great tit	Honeybee	Peacock Eye	Vineyard snail	Ladybug	Buck Beetle	Stag Beetle
71-80	male	Mushroom fly	Chanterelle	Tinder Sponge	Spruce	Apple Tree	Carrot	Strawberry	Cherries	Poppy seed	Dandelion	Nettle		Oak	Squirrel	Domestic cat	Fawn	Great tit	Bumblebee	Peacock Eye	Vineyard snail	Ladybug	Alpine buck	Stag Beetle
51-60	male	Mushroom fly	Egg mushroom	Tinder Sponge	Conifer	Apple Tree	Carrots	Strawberry	Cherry Tree	Plain poppy	Dandelion	Nettle	Pear Tree	Oak	Squirrel	Cat	Deer	Great tit	Bee	Peacock Eye	Vineyard snail	Ladybug	Buck Beetle	Stag Beetle
61-70	male	Mushroom fly	Chanterelles	Tinder Sponge	Spruce	Apple Tree	Carrot	Strawberry	Cherry (Prunus spec)	Poppy seed	Dandelion	Nettle	Pear Blue (Pyrus spec)	Acorn (Quercus spec)	Squirrel	Domestic cat	Deer	Great Tit (Parus major)	Thimble and Bumblebee	Peacock Eye	Vineyard snail	Ladybug	Alpine buck	Stag Beetle

## Sheet: Data Study 2
SZ01_01	SZ02	SZ03	PI01_01	PI02_01	PI03_01	PL01_01	PL02_01	PL03_01	PL04_01	PL05_01	PL06_01	PL07_01	PL08_01	PL09_01	PL10_01	TI01_01	TI03_01	TI04_01	TI02_01	TI05_01	TI06_01	TI07_01	TI08_01	TI09_01	TI10_01	WB01x01	WB01x02	WB01x03	WB01x04	WB01x05	WB01x06	WB01x07	WB01x08	WB01x09	WB01x10	WB01x11	WB01x12	WB01x13	WB01x14	WB01x15	WB01x16	WB01x17	WB01x18	WB01x19	WB01x20	WB01x21	WB01x22	WB01x23	WB01x24
Age: Enter your age as a number!	Gender	Class	Mushroom flies: [01]	Egg mushrooms: [01]	Tinder sponge: [01]	Spruce: [01]	Apple tree: [01]	Carrots: [01]	Forest Strawberry: [01]	Cherry tree: [01]	Poppy: [01]	Dandelion: [01]	Nettle: [01]	Pear tree: [01]	Oak: [01]	Squirrel: [01]	Cat: [01]	Deer: [01]	Great tit: [01]	Bumblebees: [01]	Peacock Eye: [01]	Vineyard snail: [01]	Ladybug: [01]	Alpine buck: [01]	Stag Beetle: [01]	Hidden object mentions: Mention 1	Hidden object mentions: Mention 2	Hidden object mentions: Mention 3	Hidden object mentions: Mention 4	Hidden object mentions: Mention 5	Hidden object mentions: Mention 6	Hidden Object Mentions: Mention 7	Hidden object mentions: Mention 8	Hidden object mentions: Mention 9	Hidden object mentions: Mention 10	Hidden object mentions: Mention 11	Hidden object mentions: Mention 12	Hidden object mentions: Mention 13	Hidden object mentions: Mention 14	Hidden object mentions: Mention 15	Hidden object mentions: Mention 16	Hidden object mentions: Mention 17	Hidden object mentions: Mention 18	Hidden object mentions: Mention 19	Hidden object mentions: Mention 20	Hidden object mentions: Mention 21	Hidden object mentions: Mention 22	Hidden object mentions: Mention 23	Hidden object mentions: Mention 24
39	2	7	Mushroom fly	Egg mushroom	Tree sponge	Spruce	Apple Tree	Carrots	Strawberry	Cherry	Poppy seed	Dandelion	Nettle	Pear Tree	Oak	Squirrel	Cat	Deer	Great tit	Thimble	Peacock Eye	Vineyard snail	Ladybug	Alpine buck	Stag Beetle	Tree	Ant	Squirrel	House	Cat	Ladybug	Apple Tree
15	3	9														Eichkatzerl										House
13	2	4	Mushroom fly	Egg mushroom	Tree sponge	Spruce	Apple	Carrot	Strawberry	Cherry	Poppy	Dandelion	Nettle	Pear	Oak	Squirrel	Cat	Deer	Sparrow	Bellflowers	Butterfly	Snail	Ladybug		Manure beetle	Swing	PV modules	A grey car	sunflowers	2 Fields	Mower	Chanterelle	Fielgen	Beekeeper	Squirrel	Spruce	Mixed forest	Village	Bank	Child	House	Snail	Street/Path	Butterfly	Cat
14	2	8	Mushroom fly	Schwammerl		Fir	Apple Tree	Carrot	Strawberry	Cherry	Poppy seed	Dandelion	Nettle	Pear	Oak	Squirrel	Cat	Red deer	Tit	Honeybee	Little fox, monarch butterfly?	Vineyard snail	7 point ladybug		Stag Beetle	Cat	Beekeeper	Bank in the foreground	wheat field top left	top middle cornfield	Underneath a house with garage and small garden	Cat in the Garden	mushrooms in the middle left a coniferous forest with mushrooms	Fern Bottom Left	right center a flower with many bell-like flowers and two bees	In addition, two fly mushrooms	Deer	Isolated poppies in the wheat field	Bulldozers in the wheat field	Grey van in the garage	On the left in the background a village with a hospital	It meanders down a road from the bench to the house and then on to the village
14	2	4	Mushroom Fly	Egg mushroom	Tree Mushroom	Spruce/fir	Apple(tree)	Carrot	Strawberry	Cherry	Poppy	Dandelion	Nettle	Pear Tree	Oak	Squirrel	Cat	Deer		idk	Butterfly	Snail	ladybug	idk4	Stag Beetle	egg mushroom	Mushroom Fly	Butterfly	Poppy Field	church	large yellow house with garage	Car	Vegetable bed with:	Sailors	Apple Tree	spruce grove	Oak Tree	Squirrel	3 houses on the right in the background	more houses around the church	A road with a junction to the house	Another field	Insects	A forest on the left
14	2	4	fly fungus	egg mushroom	mushroom	spruce	apple tree	carrots	strawberry	cherry	poppy	dandelion	stinging nettle	pear tree	oak	squirrel	cat	deer	tits	bee/bumblebee	butterfly	Snail	ladybugladybug	ear panties	bark beetle	egg mushrooms	soccer behind book	cherry	Apple	field with poppies	flowers	gate with rose vines	house	solar panels	grove	cat	garden	beets	lettuce heads	small field	orchids	fence
14	1	4	Mushroom fly	Egg mushroom			Apple Tree	Carrot	Strawberry	Cherry	Poppies	Dandelion	Nettle	Pear Tree		Squirrel	Cat	Fawn			Butterfly	Snail	ladybug		Stag Beetle	Bees	Beekeeper	apple tree	Tree Pear Tree	Cat	Bird	Schwammerl	fly mushrooms	Deer	gray car	House with garage	Fields	Hospital	Forest	Sunflowers	Stones on the side of the road	Beehives	Strawberries	flowering bush	Path/Road	Hill	Garden in front of the house	blue sky	large building in front of hospital
14	1	4	mushrooms	mushroom	mushroom	tree	apple tree	carrots	strawberries	cherry tree		dandelion		pear tree	acorn tree	squirrel	cat	reindeer	bird	bees	butterfly	snailsnail		blue beetle	beetle	football	marine beetle	ant	Reindeer	a village	a house	a car in the garage of the house	a squirrel off the tree next to the house	a forest on the left side of the picture	a church	a field at the top left of the image	a blue beetle on the broken tree trunk	a broken tree trunk	a street	bushes with strawberry	a bicycle	a human	a forest at the top right of the image	a tracker on the field
14	1	4	Mushroom fly	Egg mushroom		Fir	Apple	Carrot	Strawberry	Cherry	Poppy	Dandelion	Nettle	Pear	Acorn	Squirrel	Cat	Deer	Bird	Bee	Butterfly	snail	ladybug		Stag Beetle	Sunflowers	Photovoltaic system	houses	Hospital	Ladybug	Nettles	Car	Conifers	Bell pepper	Salad	Snail	Tomatoes	Squirrel	Deer	Football	Fern	Crocuses	Swing	Fir	Flower bulbs	Meadow	Village
13	1	4	Mushroom fly	Porcini mushroom	Tree Mushroom	Fir	Apple Tree	Carrot	Strawberry	Cherry	Poppy	Dandelion	Nettle	Pear Tree	Oak	Squirrel	Cat	Deer	Bird	Bee	Peacock Eye	snail	ladybug	Grasshopper?	Beetle	Ladybug	Insect	Football	flowers	Hospital	Cat	beekeeper	Ants	Field	Swing	House with balcony	Deer	Trees	other houses	blue sky	Meadow	Flower Garden	Girl	Bird	Plants	Mushroom fly	Grass	Fence
13	2	3	fly fungus			pine cones	apple tree	carrot	strawberry	cherry	wheat	Sunflower		Pear Tree	Oak Tree	Squirrel	cat	Deer		Honeybee	Butterfly	snail	ladybugladybug		deer beetle	football ladybug butterfly cat deer church hospital village fields tomatoes carrots logs fence
12	2	7	Mushroom fly			Spruce	Apple	Carrot	Strawberry	Cherry	Rose	Dandelion		Pear		Squirrel	Cat	REE		Bee	Butterfly	Snail	ladybug			A church	A field	Animals	A car in a garage of a house	A garden with carrots and raspberries	A football	mushrooms on the side of the road	A meadow	A forest
12	2	3	Mushroom fly	Egg mushroom	Tree sponge	Conifer	Apple Tree	Carrots	Strawberry	Cherry	Poppy	Dandelion	Nettle	Pear Tree	Acorn Tree	Squirrel	Cat	Bambi	Bird	Bee	Peacock Eye	Vineyard Snail	ladybug	Beetle	Stag Beetle	Forest with mushrooms	House with garden	Cat that wants to catch a bird	Field with a raven	Beetles in the woods	Deer	Bees with Flowers	Combine harvester	Street	Meadow	Tree sponges
13	2	3	Mushroom Fly		Tree mushroom	Fir	Apple Tree	Carrots	Strawberries	Cherries	Poppy	Loving Tooth	Brenesel	Bierne	Acorn Tree	Eichkätzien	Cat	Deer	Sparrow	Flower	Butterfly	Snail	ladybug ladybug			a bicycle on the roof	Bees	Beekeeper	Ball	Field	Tree mushroom	Cars	Church	Hospital	Tractor	Flowers	Tomatoes	Cat	Bird	Swing	Child	Sun
13	2	3	Mushroom fly	Egg mushroom	Porcini mushroom	Fir	Apple Tree	Carrot	Strawberries	Cherry	orphan field	Dandelion		Pear	Hazelnut	Squirrel	Cat	Deer	Blackbird	Bee	Butterfly	Snail	Ladybug	Beetle	Stag Beetle	hospital	Tractor	Girl	Car	Rural life	Church	Bicycle	wheat	Cornfield	Large house
17	1	7				Fir	Apple	Carrot	Strawberry	Cherry	Poppy	Dandelion	Mint	Pear		Squirrel	Cat	Deer		Bee	Butterfly	Snail	Ladybug			House	Grainfield	Football	Butterfly	Vegetable bed	Apple Tree	Trail	Fir Tree	Street	Forest	Village	fallen tree	Mushroom	Stones	Clouds	Garden	Garden fence	Sky	Street Painting
13	2	3	Mushroom fly		Tree Mushroom		Apple	Carrot	Strawberry	Cherry	Poppy	Dandelion	Brenesseln	Pear	Acorn	Squirrel	Cat	Deer		Bee	Butterfly	Snail	Ladybug			Ladybug	Football	Mushroom	Mushroom	Hospital	Flower field	Combine	Houses	Cat	Trees	Forest	Shrubs
12	2	3	Fly Plinth	Egg mushroom	Tree Mushroom	Fir	Apple Tree	Carrot	Strawberry bush	Cherry	Poppy	Dandelion	Nettle	Pear Tree	Oak	Squirrel	Cat	Fawn	Great tit	Bee	Butterfly	Snail	Ladybug		Stag Beetle	Football	Cat chasing a bird	Bug	Field	Combine harvester	House	Forestry	Playground	Children
13	1	3	Mushroom fly	Chanterelles	Tree sponge	Spruce	Apple Tree	Carrots	Strawberry	Cherry Tree	Poppy	Dandelion	Nettle	Pear	Oak	Squirrel	Cat	Deer	Tit	Bee	Peacock Eye	Snail	Ladybug		Stag Beetle	Mushroom flies	a girl	a Ball	One Butterfly	a dead tree	a house	a garage	a car	a field	a tree sponge	a snail	Conifers	Pins	Ants	a meadow	a tractor	Fly	Clouds	Egg mushroom	a sun	one way
15	2	5	Mushroom fly	Egg mushroom	Tree Mushroom	Spruce	Apple Tree	Carrot	Strawberry	Cherry	Poppy	Dandelion	Nettle	Pear Tree	Chestnut Tree	Squirrel	Cat	Deer	Bird	Bee	Butterfly	Snail	Ladybug	Beetle	Stag Beetle	3 bees	1 auger	an Unfallen Tree with a Mushroom	3 Fly Mushrooms	a squirrel	an apple tree	solar panels	A bed with carrots, tomatoes, and two other plants	At the top in the middle a city with a hospital	A grain machine or something similar that mowed a field	A cat probably trying to catch a blackbird	In the middle was a house with the mentioned beds	On the left were two spruces	The bees have flown a yellow flower bush	another house to the right of the one.	the snail has gone along a path
14	2	5	Mushroom fly	Egg mushroom			Apple	Carrot	Strawberry	Cherry	Poppy	Dandelion	Nettle	Pear	Acorn	Squirrel	Cat	Deer	Bird	Bee	Butterfly	Snail	Ladybug		Stag Beetle	A cat chases a bird	Chanterelles grow in the coniferous forest and ants run in one track	There is a hospital on the hill	The house has a balcony with pink plants that have grown on the railing	There is a silver car in the open garage	Bees sit on some yellow higher flowers	On a flower sat an orange or brown butterfly	On the acorn tree sits a squirrel	A snail crawls in the coniferous forest	In the background on the small open green area there is a deer	Mushroom flies grow next to the path	There are several houses on the hill	In the valley is a multi-storey house	Things are grown in the fenced garden of the house	The swing in the garden of the house has a red seat	The bee nests are harvested by the beekeeper
17	2	7	Mushroom fly	Morel		Conifer	Apple Tree	Carrots	Strawberry	Cherries	Poppy	Dandelion	Brenesselblatt	Pear Tree Leaf	Leaf	Squirrel	Cat	Deer	Bird	Bee	Butterfly	Snail	Ladybug			Cat	Deer	Apple	Pear	Squirrel	Street	Church	Garden	Butterfly	Conifer	Combine harvester	Field	Forest	Meadow	Park bench	Fence	House	Road	Window	Tree stump	Sky	Child
17	2	7	Mushroom fly			Conifer	Apple Tree	Potatoes	Strawberry	Cherry Tree	Poppies	Dandelion	Nettle	Pear Tree	Oak	Squirrel	Cat	Deer		Bee	Butterfly	Snail	Ladybug		Manure beetle	Ladybug	Church	Hospital	Football	Squirrel	Bees	Flower	Mushrooms	House	Butterfly	Beekeeper	Fields	Bench seat	Trees	Ms
17	1	7	fly fungus	egg mushrooms	sponge fungus	fir tree	apple tree	carrot	strawberry	cherry	poppies	dandelion		pear tree	oak tree	calf kitten	cat	deer		bee	butterfly	Snail	LadybugLadybug		deer beetle	bee	bicycle	House	Hospital	sunflower	vegetable prayer	Snail	bank	path	mushrooms	firs(trees)	human	solar panels	fence	meadow	school	flow	stone	beetle
17	1	7	Mushroom fly	Baumschwammerl	Tree Mushroom	Pine	Apple Tree	Carrot	Strawberry	Cherry	Poppy	Dandelion		Pear Tree	Hazelnut	Squirrel	Cat	Deer	Fence Sparrow	Bee	Butterflies	Snail	Ladybug		Stag Beetle	Impker	Dog	Bee	Butterfly	Child	Hospital	Mushrooms	Houses	Fawn	Squirrel	Flowers	Trees	Meadow	Beehives	Auto	Garage	River	Window
16	1	7	Mushroom fly	Chanterelle	Sponge	Spruce	Apple Tree	Carrot	Strawberries	Cherry Tree	Poppy	Dandelion	Nettle	Pear Tree	Oak	Squirrel	Cat	Deer	Tit	Bees	Butterfly	Snail	Ladybug		Stag Beetle	Ants	Bees	Spider in spider web	Birds	People (presumably a child, beekeeper)	Houses (one in the foreground, several in the background, including a hospital)	Ladybug	Football (bigger than the ladybug)	Conifers	Beehive	Garden (well-kept)	Field (not fully developed)	Tractor	Forest	Street (over a hill, behind the house in the foreground)	Forest path	Meadow	Grass	Child playing	Flowers	Sky (Blue)	Forest soil (soil, not completely overgrown)	Fern
10	1	1	Lepidoptera mushroom	Egg mushroom		Fir	Apple Tree	Carrots	Strawberries	Cherry Tree	Poppy	Dandelion		pears	Hazelnuts	Squirrel	Cat	Deer		Bees	Butterflies	Snail	Ladybug			Squirrel	Human	honeycomb	A cat trying to catch a butterfly	Vegetables	A bank	a child	A walnut	A few animals	A tractor	Cereals	Hay	A football	A ladybug
11	1	1	fly fungus			fir	apple	carrot	strawberry	cherry	poppy	dandelion		pear	hazelnut	squirrel	cat	deer		bee	butterfly	snailsnail	LadybugLadybug		deer beetle	bees, child , pears , swing , beetle , deer, tree trunk , tracker, a house , a football ,
11	2	1	Mushroom fly				Apple Tree	Carrot	Strawberry	Cherry Tree		Dandelion		Pear Tree		Squirrel	Cat	Deer		Bee	Butterfly	snail	Ladybug		Stag Beetle	a cat	a birdhouse	a soccer	a field	a bird	a forest	a deer
10	1	1	Mushroom fly				Apple Tree	Carrot	Strawberry	Cherry				Pear Tree		Squirrel	Cat	fawn	Sparrow(Bird)	Bee	Butterfly	snail	Ladybug			cat	ladybug	farm	strawberries	flowers	butterflies	garage	car	spider web	spider	bird	wheat	tree (liked)	beetle	flower	houses
11	2	1			tree mushroom		apple tree	carrot	strawberry	cherry	poppy	dandelion	tomato	pear tree	deciduous tree	squirrel	wildcat	fawn calf	cabbage tit	bee	butterfly	snail	ladybugladybug		deer beetle	field	hospital	soccer	mixed forest	deer	houses	combine	meadow	large house with solar panels	church	horse	bank	squirrel
11	1	6	MUSHROOM FLIES	EGG MUSHROOM	Tree mushroom	PINS	APPLE TREE	CARROT	STRAWBERRY	CHERRY	POPPY	DANDELION	NETTLE	PEAR		SQUIRREL	CAT	DEER	GREAT TIT	BUMBLEBEE	Emperor butterfly	Wine	ladybug		STAG BEETLE	Ant road	SWING	SOLAR ROOF	GARAGE	VEGETABLE BEDS	FIELDS	harvester CAR	CHILD	SPIDER	Football	SNAIL	BACH	Navy beetle	NETTLE	HOUSE	FALLEN TREE	EARTH ROAD
11	1	1	Mushroom fly				Apple Tree	Carrots	Strawberry	Cherries	Monblossoms	Dandelion	Bud	Pear Tree	sheet	Squirrel	Cat	Deer	cabbage tit	bee	butterfly	snail	ladybug		Stag Beetle	a house with solar drive	garage with car	a tree trunk with a mushroom	a field that is harvested	a forest behind the house with a deer	a girl walking	a garden with many beds	a cat chasing a bird	another field with a raven	a street	a beekeeper	a cabin in the garden	a small forest part	squirrel	ant road
11	1	1		mushrooms			Apple Tree	onion	Strawberry	cherry		Dandelion		pear	oak	Squirrel	Cat	Deer		Bee	Butterfly	snail	Ladybug		deer beetle	Bicycle	Cherry Tree	Apple tree	Forest	Squirrel	fence	football	Many different trees	house	small courtyard	terrace	salad	vegetable beds	straw
11	1	1					Apple	Carrots	Strawberry	Cherry	Monflowers	Dandelion	Nettle	pear		Squirrel	Cat	Deer	Bird	Bee	Butterfly	snail	Ladybug			Cat,Bird,Flowers,Medrescher,House,Grass,Sky
11	2	1	Mushroom fly	Mushroom	Mushroom	Fir	Apple Tree	Carrot	Strawberry	Cherry	Poppy	Dandelion	Nettles	Pear	Acorn	Squirrel	Cat	Fawn	Great tit	Bee	Butterfly	Snail	Ladybug	Beetle	Stag Beetle	a cat catching a bird, a spider, an ant,a field,a fungus on a fallen tree trunk,a tractor,	trees,a house,a street,a bed,solar cells	a church,a squirrel
11	1	1	Mushroom fly		Tree Mushroom	Fir	Apple Tree	Carrots	Strawberries	Cherry	Wheat or poppy	Dandelion		Pear Tree		Squirrel	Cat :)	Deer		Bee	Butterfly	Vineyard Snail	Ladybug		Stag Beetle	A wheat field with poppy seeds	A forest of mushrooms	A house with a garden	In the garden an apple and a cherry tree	A swing and a person next to it	Many animals like a fox	A squirrel A
11	2	1	Mushroom fly		Tree Mushroom		Apple	Carrots	Strawberries	Cherry	Wheat	Dandelion	Nettle	Pear	Acorns	Squirrel	Cat	Deer		Bees	Schmeterling	Snail	Ladybug		Stag Beetle	Stag Beetle	Beekeeper	a house with a garden	a wheat field	a medrescher	a hospital	large hazelnut tree	a tree trunk	two conifers	Beetle	Insects	a few houses in the background	a flower field	Birds	a white garden fence	a football	Cars	Bees	a path	a tree in the garden
11	2	1				Fir Tree	Apple	Carrot	Strawberry	Cherry	Tulip	Dandelion	Nettle	Pear Tree		Squirrel	Cat	Deer		Bee	Butterfly	Snail	Ladybug			A ball	A house	Many ants have	A river	A garden	Lots of trees
11	2	1	Mushroom fly			Spruce Tree	Oak Tree	Carrot	Strawberry	Cherry	Rose	Dandelion	Sheet	Oak Leaf	Spruce Leaf	Unicorn	Cat	Deer	Bird	Bee	Butterfly	Snail	Ladybug	Hay jumper		a girl	a beekeeper	a swing	Tractor	a football	a check	Wheat	Bushes	House	gray car
11	1	1	Lepidoptera mushroom	Egg mushroom		Spruce	Apple Tree	Carrots	Strawberries	Cherries	Poppy	Dandelion	Nettle	Pear Tree	Acorn	Squirrel	Cat	Deer	Blue tit	Bees	Butterfly	Snail	Ladybug Ladybug	Beetle	Stag Beetle	forest	deer	squirrel	spruce	butterfly	snail	ball	house	car	village	poppies	combine harvester	bach	fligen mushrooms	tree stump	stones	flowers	meadow	girl	cat	bird	carrots	apple tree	pear mummy
11	1	1	Mushroom fly		a mushroom	Fir	Apple Tree	Carrots	Strawberry	Cherries	Poppy	Dandelion	Nettle	Pear	Acorns	Squirrel	Cat	Deer		Bee	Butterfly	Snail	Ladybug		Stag Beetle	a football	a snail	a hospital	a church	a felled tree	a child	a field	a tracker	a deer	a squirrel	a cat	a bird	a garage	a car	a meadow behind the house	a tree	a blue insect on the felled tree	pink flowers hanging from the window	a house	a fenced garden	several houses in the background	a small forest next to the felled tree	a clear sky
14	1	8	Mushroom fly	Egg mushroom	it is toxic	Spruce, fir	Apple Tree	Carrots	Strawberries	Cherry Tree	Poppy	Poppy	/	Pear Tree	Hazelnut Tree	Squirrel	Cat, Shorthair	Deer	Tit	Bees, wasp, bumblebee	Night butterflies	Vineyard Snail	Ladybug	Beetle	Stag Beetle	Ants	a squirrel	bees	Bicycle	a field	House	Trees	Tractor	Sky	a human being	Earth	Flowers	Arable Farming
13	2	4	fly mushroom	egg mushroom	tree mushroom	fir	apples	carrots	strawberries	cherries	Poppy	dandelion	brenesel	pears	acorn leaves	squirrel	cat	deer	cabbage sparrow	bee		weinberg	Ladybug		Stag Beetle	Butterfly	church	to the	football	egg mushroom	forest	bench	house	build with different fruits	carrot plants	grage	window	village	lots of green	Combine harvester	yellow plants with red fruits	Beetle on the tree	away to the village	kRTOFFELN	blue sky	Clouds	Acorns in the tree	nails in the bank	a strange dark brown soil with the mushrooms
11	1	2	Mushroom fly	Egg mushroom		Fir	Apple Tree	Carrots	Strawberries	Cherry	Poppy	Dandelion		Pear	Oak	Squirrel	Cat	Deer	Great tit	Bee	Butterfly	snail snail	Ladybug		Stag Beetle	A yellow house with a red roof.	In front of the house was a small garden where carrots, tomatoes and other vegetables were planted.	right of the house were an apple tree and a cherry tree.	On the other side of the house was a small sunflower field.	In the foreground, a black, white football was hidden behind a bush.	In the background were two large fields and a forest consisting mainly of conifers.	In the field on the left, a machine was driving that was mowing the field.	Cereals were planted in the field on the left.	Next to the field on the right was the forest.	The trees in the forest were all green.	There were some clouds in the sky.	The roof of the house was red-orange.	A path led through the whole picture.	The path seemed to be made of earth.
14	2	4	Mushroom fly	Mushroom	Mushroom	Conifer	Apple Tree	Carrot	Strawberry	Cherry Tree	Poppy	Dandelion	Nettle	Pear Tree	Oak	Squirrel	Cat	Deer	Tit	Bee	Butterfly	snail snail	Ladybug		Stag Beetle	Conifers	Beekeeper	playing girl	Cat	Butterfly	yellow mushrooms	Wheat field	Acreage	Combine harvester	Hospital	A house	a village with a church	a village without a church	Flower field	Sludge ducts	Cobblestones	Hill	Beehive	Car in garage	Snail	Tree stump	fallen tree	Deciduous trees	Fence
14	2	4	Mushroom fly	Egg mushroom	Porcini mushroom	Fir	Apple Tree	Carrot	Strawberry	Krische	Poppy	Dandelion	Nettle	Pear Tree	Acorn Tree	Squirrel	Cat	Deer	Sparrow	Bee	Butterfly	snail	Ladybug		Stag Beetle	Sunflowers	Wheat fields	binen	a cat	Birds	a deer	a house with garage	a car	a vegetable patch	Firs	a forest	one person	a street
14	2	4	Mushroom fly	Schwammerl	Porcini mushroom	Pine	Apple Tree	Carrot	Wild Strawberry	Cherry	Cornflower	Dandelion	Nettle	Pear Tree	Beech	Squirrel	Cat	Deer	Sparrow	Bee	Butterfly	Snail	Ladybug		Stag Beetle	Football	Mushroom flies	conifers	Tractor	Wheat Field	Village	Church	House with garden	Cat	Bach	Spider with web	Birds	Farm	Pine cones	Deciduous trees	Meadow	Fox
14	1	4	poisonous fungus	Puste mushroom		Oak	Apple	Carrot	Strawberry	Cherry	Summer Flowers	Sunflower	Sheet	Pear	Acorns	Squirrel	Cat	Deer	Sing bird	Bee	Butterfly	Snail	Marin beetle			Butterflies	Flowers	People	Snail	Caterpillar	Cereals	Terrace	House	Tree	Forest	Stones
14	1	4	Mushroom fly	Mushrooms	Tree Mushroom	Pine cones	Apple Tree	Carrots	Strawberry	Cherries	Poppy	Dandelion	Nettle	Pear Tree	Acorns	Squirrel	Cat	Deer	Tit	Bee	Butterfly	Vineyard Snail	Ladybug	Beetle	but I just forgot names	A house	Mushrooms	Mushrooms	A squirrel	A child playing	Flowers	A garage	Deciduous trees	Butterflies	A car	A garden	A small wooden fence	Conifers	A field	A street	A table	One Window	A door	A balcony	A meadow	Birds	A ball	Flowerbed	Wheat
14	1	9		Foxes		Fir Tree	Apples	Carrots	Strawberry	Cherry		Dandelion	Nettle	Pears	Chestnuts?	Squirrel	Cat	Deer	Bird (Meerkat)	Bees	Butterfly	Snail	Apricot beetle			Deer	Bees	Garden	Football	Houses (yellow and blue)	Forest	Cat catching the bird	Bird	Field	Tractor	Eichörnhen	Hiking trail (stairs)	Apple Tree	Pears
13	1	4	Flying Mushroom				Apple Tree	Carrot	Strawberries	Cherries		Dandelion		Pear Tree	Oak	Squirrel Chicken	Cat	Deer	Hummingbird	Bees		Snail	Marin beetle			cat	3 bees	Trees	Fields	Beekeeper	a child	Deer	Squirrel	Bushes	Cereals	Houses	Grass	Forest	Sun	Sky	Hill	Earth	Beehive	Ball	Door	Flowers
14	2	4	Mushroom fly	Egg mushroom		firs	Apples	Carrot	Strawberry	Krische	Poppy	Dandelion	Nettle	Pear	Acorn	Squirrel	Cat	Deer	Bird	Bee	Butterfly	Vineyard snail	Marin beetle		Stag Beetle	Child	Hospital	Deciduous trees	Mushroom fly	other mushrooms	Squirrel	Bees	Flowers	Houses	Church	Raven	Poppy	Garden fence	Garden	Tractor	Auto	Fir trees	Forest
12	2	2	Mushroom				Apple	Carrot	Strawberries	Cherries		sunflower				Squirrels	Cat			Bee	Butterfly	Snail	Ladybug			Mushrooms	A village	A Meisfeld	A forest	An Inker	tall trees	A field with something red	a large yellow house	a butterfly	A fox	A woman	Water
12	1	2	Mushroom fly	Egg mushroom	Tree sponge or scale	Fir branches or pine needles	Apple Tree	Carrot	Strawberry	Cherries	Poppy	Lowenzah	Nettle Leaf	Pear Tree	Acorn Leaf	Squirrel	Cat	Deer or doe	Blue...	Bee	Scmetterling, KLeinerfuchs	Snail	Ladybug			Hospital	Forest	church	Field	Fruit trees	Mower	Cat	House with garden	Village	Butterfly	Birdhouse
11	1	2				Fir Needle	Apple	Carrots	Strawberries	Cherry		Dandelion		Pears		Squirrel	Cat	Deer		Bee	Butterfly	Snail	Marin beetle			a butterfly , a deer , hospital, next to it a church	a beekeeper , a child and a swing	A house with a garden and a garage where a gray car stood	a grain field that has just been reared
12	1	2					Apple Tree	Carrots	Strawberry	Cherry Tree	Flower		Burning donkey	Pear Tree	Acorn	Squirrel	Cat	Deer		Bee	Butterfly	Vineyard Snail	Ladybug	Grasshopper		House	Cat	Football	Hospital	Inker	a boy	Apartments	Fence
12	1	2	Mushroom fly		Tree sponge	Fir	Apple Tree	Carrot	Strawberry	Cherry	Poppy	Dandelion		Pear	Oak	Squirrel	Cat	Deer	Tit	Bee	Peacock Eye	Vineyard snail	Ladybug	Bark Beetle	Stag Beetle	A hospital	A butterfly	A Ladybug	A beekeeper	A few houses	A fallen tree	A Few Fir Trees	A girl	A swing	A football	A field of poppies and cereals	A street	A rabbit	A deer
12	1	2	Mushroom fly	Egg mushroom		Pine cones	Apple Tree	Carrots	Strawberries	Cherries	Poppies	Dandelion	Nettles	Pears		Squirrel	Cat	Deer	Cabbage maize	Bees	Admiral	Snail	Ladybug			Football	Butterfly	Strawberries	Pear Tree	Swing	Cherry Tree	Solar cells	House	Auto	Crow	Poppies	Field	Combine harvester	Egg mushroom	Mushroom fly	Conifers	Path	Garden	Child	Forest	Clothesline
11	1	2	Mushroom fly	Egg mushroom	Tree Mushroom	Fir	Apple Tree	Potatoes	Strawberries	Cherries	Poppy field	Dandelion	Nettle/Mint	Pear Tree	Hazelnut Tree	Calf kitten	Cat	Deer	Bird	Bee	Butterfly	Snail	Ladybug	Beetle	Stag Beetle	Beekeeper	Apple Tree	Fir	a playing cat	a vegetable garden	a dog	a clothes drying rack	a woman	a yellow house	a green meadow	Children	blue sky	Sunshine	a deforested tree
11	1	2	Mushroom fly	Egg mushroom		Fir	Apple Tree	Carrots	Strawberries	Cherry Tree	Poppy	Dandelion	Nettle	Pear Tree	Oak	Squirrel	Cat	Deer		Bee		Snail Snail	Ladybug		Manure beetle	Fields	Flowers	ladybug	Spider	Swing	Houses	mushrooms	Firs	Trees	Football	Grass	Squirrel	Spider web
12	1	2	Mushroom fly	Egg mushroom		Conifer	Apple Tree	Carrot	Strawberries	Cherries	Poppy	Dandelion	Burning donkey	Pears	Oak	Squirrel	Cat	Deer	Tit	Bumblebee	Butterfly	SnailSnail	Ladybug	Beetle	Stag Beetle	a poppy field	5 Houses	a human	a church	a hospital	A forest	a vegetable garden	a car	a combine harvester	Egg mushroom	a wheat field
12	2	2				Fir Tree	Apple	Carrot	Strawberries	Cherries		Dandelion		Pear		Squirrel	Cat	Deer	Sparrow	Bee/Bumblebee	Butterfly	Snail	Marin beetle			Tree stump	Raven	Marin beetle	Medräscher	House	Mushrooms	trees	Wheat
14	1	5	Mushroom fly	Egg mushroom	Tree Mushroom	Spruce	Apple Tree	Carrot	Strawberry	Cherry	Poppy	Dandelion	Nettle	Pear tree (--> Pear)	Acorn (tree: oak)	Squirrel	Domestic cat	Deer	Tit	Bumblebee	Day and Night Peacock Eye	Snail Snail Snail	Ladybug	Grasshopper (?)	Stag Beetle	Egg mushroom	Bees	beekeeper	Squirrel	Broken Tree	Wheat field with red flowers	tractor	Mushroom flies	Stag Beetle	Deer	Pear Tree	Cherry Tree	Conifers	Deciduous tree (--> squirrel and beetle)	Church	Residential building	Beehives	Street	Apple Tree	Flowers	Butterfly
15	1	5		Sponge mushrooms		Conifer	Apple Tree	Carrots	Strawberries	Cherries	Poppy	Dandelion	Nettle	Pears		Squirrel	Cat	Deer	Bird	Bees	Butterfly	Vineyard snail	Ladybug		Stag Beetle	a squirrel in a tree at the bottom right	a hospital with an outbuilding	other buildings next to it	a large corn field	a yellow residential building	before that there was a swing with a girl in red and black hair	a few strawberry plants along the way	a ladybug with strawberries	a bush on the right and left front	a trimmed log with a little bit of mould on the left side	there was a blue beetle in front of the tree trunk	on the left there was also a small bird	there was a path from top to bottom	the yellow house had a garage and a red roof	at the bottom right there was a wooden bench	many trees in the front part
15	1	5	Mushroom fly	Egg mushroom	Porcini mushroom	Fir	Apple Tree	Carrots	Strawberry	Cherry Tree	Poppy	Dandelion	Ash	Pear Tree	Oak	Calf kitten	Cat	Deer	Sparrow	Bee	Peacock Eye	Vineyard snail	Ladybug		Manure beetle	a church	a bicycle	Mushroom	Tomato plants	Carrot bed	Pear tree	Cherry	a girl	a football	a hospital	a butterfly	Egg mushroom	a house with a balcony	a pepper plant	a field	a tracker	Bees	Houses	a bird	Firs	an apple tree	Wild strawberries	eien Balcony	Trees
15	1	9	fly fungus	egg mushroom	tree mushroom	fir	apple tree	carrot	strawberry	cherry	Poppy	dandelion	Nettle	pear tree		Squirrel	Cat	deer	cabbage corn	bee	Butterfly	Snail	ladybug	grille	Stag Beetle	squirrel	fly	flies hospital	house	balcony with pink flowers	field	tractor	butterfly	mushrooms	church	trees	grass	away
15	1	5	Mushroom fly	Mushroom	Mushroom	Fir	Apple Tree	Carrot	Strawberry	Cherry	Poppies and wheat field	Dandelion	Shrub/Tomato Plant	Pear Tree	Acorn	Squirrel	Cat	Deer	Great tit	Bellflower and Bees	Peacock Eye (Butterfly)	Vineyard Snail	Ladybug	blue beetle	Stag Beetle	Fir	Acorn	cherry	Apple Tree	Lemons	football	ladybug	Forest	Deciduous tree	Butterfly	Cat	Tit	Fern	Flower meadow	Tractor	House	Meadow	Bed	Spider	Shrub	Spider web	Field	Grasses	Child
15	1	5	fly fungus	egg mushroom		spruce	apple tree	carrot	strawberry	cherry	poppy	dandelion		pear tree	oak	squirrel	cat	deer	schwalbe	bee	butterfly	Snail	marine beetle		dung beetle	Auto	hospital	cat	forest	deer	house	street	bank	pear tree	poppy field	hay thresher	garden	church	flowers	mushrooms	fields	sky	bird
14	1	5	poisonous fly agaric?	Porcini mushroom?	Porcini mushroom	Spruce	Apple Tree	Carrot	Strawberry	Cherry	Poppy	Dandelion Flower	Nettle	Pear	Acorn Tree	Squirrel	Cat	Deer	Bird	Bee	Butterfly	Vineyard Snail	Ladybug	Vermin	Stag Beetle	A large yellow house in the middle	A beekeeper	A fox	A small forest	A running little girl	A butterfly	A field with poppies at the top left	a hospital	A bench on the bottom right	Mushrooms in the forest	lots of bees	a bent log
15	1	5		Egg mushroom	Sponge fungus		Apple Tree	Carrot	Strawberry	Cherry	Poppy	Dandelion	Nettle	Pear Tree	Acorn	Squirrel	Cat	Deer	Bird	Bee	Butterfly	Snail	Ladybug		Stag Beetle	Cat	Pear Tree	cherry tree	Apple Tree	Beekeeper	hospital	Tractor	Ball	Bird	Bank	Mushrooms	House	Ms	Auto	Meadow	Squirrel	Sunflowers	Solar panels
15	1	9				Tree trunk	Apple Tree	Carrot	Strawberry	Cherry	Flower	Dandelion	Brenessel	Pear Tree	Acorn Tree	Squirrel	Cat	Deer	Coal tit	Bee	Butterfly	Snail	Ladybug		Beetle	Butterfly	Cat	little girl	Bird	Ants	insect	Field	Squirrel	House	Tree	Raven
14	1	5	Mushroom fly	Egg mushroom		Fir Tree		Carrot	Strawberry	Cherry	Poppy		Nettle	Pear Tree	Acorn Tree	Squirrel	Cat	Deer	Blue tit	Bee	Butterfly	Snail	Ladybug	Ant	Stag Beetle	Mushrooms	garage	auto	flowers	beekeeper	Football	Hospital	Houses	Butterfly	Playground	Children	Forest	Road	Vegetable bed	Fruit bed	Swing	Bockerl	Trees	Fence
15	1	5	Mushroom fly	Egg mushroom	Foam cloth	Fir	Apple Tree	Turnip	Strawberry	Cherry	Poppies	Dandelion	Nettles	Pear Tree	Oak	Squirrel	Cat	Deer	Tit	Bee	Butterfly	Snail	Ladybug	blue runner	Stag Beetle	House	Strawberries	road	Trees	Cat	butterfly	Bank	Beekeeper	Field	Tractor	Sickhouse	Flowers	Auto	Mushrooms	Tree trunk	Bockerl	Leaves	Squirrel	Sky	Garage	Road	Vegetable bed	Honeycomb	Human
15	3	5	Mushroom fly			Fir	Apple Tree	Carrot	Strawberry	Cherry Tree	Poppy	Dandelion		Pear Tree	Acorn Tree	Squirrel	Cat	Deer	Blue tit	Bee	Butterfly	Snail	Ladybug	Beetle	Stag Beetle	cornfield with poppies	cat	fly	2. Field	2 firs	butterfly	hospital	village	church	squirrel	house with garden	soil	fly
16	1	7	Mushroom fly			Fir	Apple	Carrot	Strawberry	Cherry	Poppy	Dandelion	Sheet	Pear	Acorn	Unicorn	Cat	Deer	Bird	Bee	Butterfly	snail snail	Ladybug	Beetle	Stag Beetle	A house with solar panels	A garden	sunflowers	Fruit trees (apple, pears, cherries)	Cars	houses in the background	bicycle	Swing / Playground	Football	Animals (squirrels, butterflies,bees)	Beekeepers in the garden	River	People	Beds
17	1	7		egg mushroom		spruce	apples	carrots	strawberry	cherries	poppy	löwenzan	burners	pear	acorn nut	squirrel	cat	deer		bee	owl butterfly	snail	marine beetle		deer beetle	butterfly	egg mushroom	red mushroom	football	swing	various fruit	a house	a girl	rocking	snail	soil for planting	arable machinery	dog	garden that is around
17	2	7				Spruce	Apple Tree	Carrots	Strawberries	Cherries				Pear Tree	Acorns	Squirrel	Domestic cat	Deer		Honeybee		snail	Ladybug		Scarab	Deer	Squirrel	ladybug	Cereal fields	Church	trees cat	Spider	Mushrooms	Honeybees	Beekeeper	Girl with black hair	Forest	Village in the background	Spider web	River	Fence	Field processing machine	Grass	Football	Home/Farm	Insects	Bridge	Road	Sky
17	1	6					Apple Tree	Carrot	Strawberries	Cherry Tree	Poppy	Dandelion		Pears		Squirrel	Cat	Deer (I can't think of any in German)		Bee	Butterfly	Snail Snail Snail	Ladybug			Football	Squirrel	butterfly	Trees (pear tree, cherry tree...)	Mushrooms	car	house	Child/person?	Swing	Snail	Fir trees
16	1	6	Poisonous mushroom		Mold	Fir	Apple	Carrots	Strawberry	Cherry	Poppy	Dandelion	Nettle	Pear	Acorn	Squirrel	Cat	Deer	Bird	Bee	Butterfly	Snail	Ladybug		May beetle	House	Animals	Farm	Garden	Forest	People	tractor	Butterfly	Cat	Water	Playground	Swing
17	2	7	fly fungus			fir	apple	carrots	strawberries	cherry		dandelion	brensesseln	pear	acorn	squirrel	cat	deer	schwalbe	bee	butterfly	Snail	ladybug		deer beetle	flow	multi thresher	insect	beekeeper	forest	hospital	football	street	wheat field	garden	mushrooms	family	residential building
16	1	6		rock mushroom		fir	apple	carrot	strawberry	cherry	poppies		sheet	pear	maple	squirrel	cat	deer		bee	butterfly	snail snail	marine beetle		Grasshopper	marine beetle	cat	beekeeper	bird	mushrooms	bike	squirrel	butterfly	beetle	spider	girl	apartments	swing	trees	flowers
16	3	6	Mushroom fly	Egg mushroom		Conifer	Apple(tree)	Carrot	Strawberry	Cherry	Poppies	Dandelion	Nettle?	Pear Tree	Oak	Squirrel	Cat	Deer	Tit	Bee	Peacock Eye	snail	Ladybug		Stag Beetle	House with garage	Vegetable garden	fields	Forest	Mushrooms	bees	a cat chasing a bright bird	a dark bird in a field	a village in the background	a tractor	a gray car in the garage
16	2	6					Apple Tree		Strawberry	Cherry Tree	Roses	Flower (I can't think of the name)				Squirrel	Cat	Deer	Bird	Bees	Butterfly	snail	Ladybug			Church	Football	Snail	Bank	Garden	Cereal field	Forest	Trees	Deer	Squirrel	House with garden	Solar systems	Auto	several houses without a garden	Sky	a woman working in the garden	a child playing
15	1	6	fly fungus	"egg mushrooms"		fir	apple tree	carrot	strawberry	cherry	poppy	dandelion	stinging nettle	pear tree	oak	squirrel	cat	deer		bee	monarch butterfly	Snail	ladybug	beetle	deer beetle	gecko	snail	house	beekeeper	child	swing	dog	ants	snail	bees	trees	field	away	forest	bird
17	1	6	Mushroom flies			Pine	Apples	Carrot	Strawberries	Cherry	Poppy	Dandelion		Pear	Acorns	Squirrel	Cat	Deer	Bird	Bee	Butterfly	snail	Ladybug		Stag Beetle	A child	A football	A squirrel in a tree	A spider in a spider's web	Trees	A house	A garden	A vegetable patch	A cat chasing a bird	Ants on the ground	Acorns on the tree	A cornfield	Berries	Beetle
15	1	6	Mushroom fly		Tree Mushroom	Fir	Apple	Carrots	Strawberries	Cherry	Poppies		Nettles	Pear		Squirrel	Cat	Deer	Hummingbird	Bee	Butterfly	snail	Ladybug		Stag Beetle	Bees, football, flowers, beekeepers, church, octopus, path, mushrooms, field, wheat, child, bird, firs, pine cones, snail, house, terrace
16	2	6				Nail Tree	Apple Tree	Carrot	Strawberries	Cherry Tree				Pear Tree	Oak	Squirrel	Cat	Deer	Bird	Bee	Butterfly	Snail	Marin beetle	Beetle		Multiple Houses	Unicorn	Ant	Cat	Bird	Bee	Beetle	Human	Church	Wheat Field	Field with various vegetables	Snail	2 large trees at the bottom left of the picture	Deer	Beekeeping and person who takes care of bees	Bowtie	Large green areas
16	2	6					apple	Carrot	Strawberry	cherry			Mint	pear	acorn	unicorn	cat	deer	bird	bee	butterfly	snail	ladybug		beetle	deer	snail	football	Cherry Tree	Apple Tree	unicorn	House	a child	swings	arable land	Wooden Lodge	fir trees	mushrooms	sky
16	2	6	fly fungus	fly fungus		fir tree	apple tree	carrots	strawberry	cherry tree		dandelion		lemon	acorn	squirrel	cat	fawn		bee	butterfly	snail mountain snail	marine beetle		dung beetle	fir trees	butterfly	football	snail	cat	2 story house	Auto	solar panels	deer	one meadow or several green areas	arable farming	garage
[truncated: 1 more columns]

## Sheet: Study 2-Eye-Tracking data
Object	Time to first fixation in AOI	Total duration of visit	Number of fixations in AOI	Average_Duration	Salience	Area in %	Object_category
Spruce	6.74836	2.12175	640	0.300726	0.186103	16.791	1
Cornfield	8.74404	1.34813	378	0.287909	0.0425241	2.841	1
Residential House	9.16686	0.954283	308	0.246639	0.466927	4.425	3
Oak	14.2229	1.00683	288	0.282397	0.088758	9.896	1
fallen tree	10.593	0.896388	230	0.321317	0.0962153	2.149	1
mixed forest	13.6879	0.695442	229	0.242206	0.253323	2.886	1
Village	10.3102	0.733067	210	0.304179	0.233864	0.715	3
Squirrel	10.3983	0.818573	194	0.386123	0.251772	0.234	2
Football	11.4187	0.692881	179	0.346586	0.377683	0.174	3
Combine	7.13234	0.896624	178	0.44122	0.245962	0.165	3
Yellow Thimble	18.2624	0.833019	171	0.431365	0.0160102	1.996	1
Butterfly	9.6807	0.876012	168	0.440089	0.276609	0.107	2
Deer	13.5596	0.736797	162	0.395201	0.195704	0.033	2
Vineyard snail	14.3943	0.608303	160	0.337362	0.137546	0.073	2
stinging nettle	14.7229	0.595147	159	0.333168	0.0114548	2.649	1
grain field	10.9389	0.695092	157	0.388495	0.176836	2.248	1
cherry tree	15.5314	0.827311	147	0.548878	0.101438	0.516	1
Ivy	13.3852	0.49904	140	0.299769	0	0.609	1
road	14.337	0.500089	140	0.283179	0.0735949	2.109	3
forest road	13.5095	0.446509	140	0.266757	0.0638321	8.145	3
car	12.5291	0.668886	139	0.414703	0.219684	0.289	3
Church	10.8982	0.459673	125	0.322249	0.197771	0.341	3
Sunflower	14.4782	0.523739	119	0.357372	0.0651954	0.236	1
Flower Meadow	14.4406	0.474346	114	0.35647	0.235937	17.566	1
Sky	17.2212	0.285398	105	0.194391	0.0351834	4.281	3
Child	12.1784	0.556472	102	0.467496	0.271976	0.028	3
hanging pelargoniums	12.7975	0.453497	100	0.376715	0.0199228	0.149	1
strawberries	15.4589	0.349236	96	0.323647	0.0509971	0.537	1
apple tree	17.5014	0.496013	90	0.439648	0.130409	0.493	1
Pear tree	15.2628	0.385581	84	0.400825	0.0984473	0.351	1
beekeeper in	19.9236	0.572316	77	0.658528	0.25317	0.091	3
Rosenbogen	16.7375	0.468873	75	0.545323	0.00694444	0.161	3
Bench	18.2438	0.201408	72	0.242847	0.0824798	3.354	3
swing	13.5763	0.321161	68	0.408253	0.1412	0.063	3
dandelion	15.8432	0.25313	66	0.329647	0	0.951	1
elderberry bush	18.7444	0.216088	61	0.321681	0.0217446	0.861	1
Cauliflower	15.4907	0.435437	61	0.624572	0.00931187	0.015	2
Garden House	12.5176	0.222958	57	0.332435	0.00206612	0.602	3
Paprika	19.4682	0.314757	57	0.488842	0.012686	0.12	1
Hospital	15.017	0.271773	55	0.439269	0.286545	0.088	3
Cat	17.7578	0.459904	53	0.757185	0.339734	0.035	2
Bach	18.6406	0.165068	51	0.276512	0.0446365	0.889	3
Bees	20.4129	0.226574	51	0.351222	0.201547	0.063	2
Photovoltaic Cells	22.015	0.219233	51	0.360137	0.0939468	0.453	3
Alpenbock	17.0741	0.219934	50	0.383174	0.0121611	0.022	2
Paradeiser	19.9358	0.304385	49	0.569243	0.0295021	0.124	1
Bike	14.6438	0.185219	48	0.334308	0.0736376	0.078	3
Carrots	17.1052	0.207234	47	0.424796	0.0286373	0.169	1
Fern	22.51	0.112879	38	0.269066	0.0257153	1.713	1
Spider	16.1932	0.227969	37	0.532089	0.06844	0.068	2
Crow	15.9785	0.147127	31	0.407264	0.0366354	0.007	2
Fence	15.6233	0.085854	31	0.209096	0.0420426	0.741	3
Salad	18.1613	0.152835	29	0.436727	0.0121297	0.052	1
ants	21.7365	0.176134	27	0.484353	0.1092	0.036	2
pea	18.9768	0.118237	25	0.407406	0	0.158	1
moss	18.0737	0.114276	25	0.361788	0	0.148	1
Fly	18.0844	0.108219	23	0.424098	0.0238733	0.012	2
Ladybug	23.9872	0.123011	23	0.426387	0.150715	0.023	2
Beehive	21.7329	0.050441	19	0.246881	0.043317	0.168	3
Tree Stump	17.2929	0.048111	14	0.310563	0.0181936	0.177	1
Beetroot	23.4733	0.054519	13	0.370265	0	0.107	1
Birdhouse	25.8635	0.071058	12	0.463424	0.0106872	0.034	3
Deer Beetle	28.1209	0.046247	5	0.854896	0.0180785	0.033	2
Daisy	12.3123	0.003844	1	0.330609	0	0.016	1

## Sheet: Data study 3 Naturepark
Rank 1	Rank 2	Rank 3	Rank 4	Rank 5	Rank 6	Rank 7	Rank 8	Rank 9	Rank 10	Rank 11	Rank 12	Rank 13	Rank 14	Rank 15	Rank 16	Rank 17	Rank 18	Rank 19	Rank 20	Rank 21	Rank 22	Rank 23	Rank 24	Rank 25
Field	Village	Squirrel	Tree	Football	Mushrooms	Auto	Elderberry Shrub	Combine harvester	Sunflowers
Combine	Beekeeper	Auto	Residential building	Field	Forest	Beetle	Human	Tree	Street	Animals	Mushrooms	Meadow	Grainfield
Mushroom	Church	Auto	Residential building	Football	Forest path	Forest	Field	Combine harvester	Street	Spruce	Oak	Garden	Meadow	Cornfield	Grainfield	Vineyard snail	Bench seat	Beetle	Animals	Village	Child
Tree	Residential building	Auto	Garden
Football	Residential building	Meadow	Balcony	Field	Combine harvester	Tree	Mushrooms	Auto
Football	Garage	Field	Residential building	Garden	Balcony	Forest	Squirrel	Bird	Meadow	Bench seat	Tree stump	Auto	Garden	Photovoltaic cells	Combine harvester	Sunflowers	Hospital	Village	Sky	Clouds	Elderberry Shrub	Flowers
Football	Auto	Mushrooms	Spruce	Squirrel	Residential building	Combine harvester	Grainfield	Field	Mushroom fly	Sunflowers
Field	Residential building	Animals	Mushrooms	Auto	Residential building	Football	Forest	Grainfield	Flowers	Meadow	Sunflowers
Football	Squirrel	Forest	Meadow	Bench seat	Residential building	Tree stump	Auto	Photovoltaic cells	Garage	Combine harvester	Village	Street
Meadow	Garden		Flowers	Insect	Meadow	Field	Animals	Squirrel	Vegetable bed
Mushrooms	Forest	Meadow	Animals	fallen tree	Field	Beehive	Field	Flowers	Balcony	Garage	Auto	Bach	Beekeeper	Deer	Forest	Plants	Combine harvester	Residential House	Squirrel	Peacock Eye
Car	Field	Grainfield	Street	Combine harvester	Residential building	Human	Forest	Tree	Beekeeper	Animals	Meadow	Beetle	Mushrooms	Fence
Forest	Mushrooms	Field	Residential building	Auto	Peacock Eye	Spider	Field	Human	Garden shed	fallen tree	Football
Man	Field	Forest	Village	Squirrel	Mushrooms	Football	Garden	Combine harvester	Deer	Photovoltaic cells	Auto	Garage	Vegetable bed	Hill	Flowers	Elderberry Shrub	Dandelion	Dorf	Forest
Forest	Mushrooms	Field	Residential building	Auto	Peacock Eye	Spider	Field	Human	Garden	Garden shed	fallen tree	Football
Squirrel	Combine harvester	Field	Mushrooms	Football	Garden	Forest	Photovoltaic cells	Garage	Deer	Meadow	Mushroom fly	Auto	Forest	Village	Garden	Vegetable bed	Flowers	Löwenzahn	Hill	Elderberry Shrub
Photovoltaic cells	Combine harvester	Garden	Vegetable bed	Forest	Residential building	Field	Animals	Mushrooms	Vegetable bed	Garden	Insect	Meadow	Sunflowers	Village
football	Deer	Squirrel	Forest	Residential building	Bicycle	Forest	Field	Vegetable bed	Garden	Peacock Eye	Beetle	Combine harvester	Mushrooms	Ladybug	Field	Garage	Vegetable bed	Animals	beekeeper:in	Insect	Meadow	Sunflowers	Human
deer	Beekeeper	Bowtie	Bach	Field	Squirrel	Egg mushroom	Mushroom fly	Combine harvester	Beetle	Spider	Spider web	Spruce	Forest	Beehive	Mushrooms	Tree sponge
football	Bench seat	Swing	Church	Village	Ladybug	Apple Tree	Field	Combine harvester	Child	fallen tree	Bach	Mushrooms	Cornfield	Meadow
Bees	Nettle	Fern	Combine harvester	Football	Tree sponge	Mushrooms	Ladybug	Poppies	Beekeeper	Cornfield	Spruce	Residential House	Peacock Eye	Beehive	Forest path	Field
Football	Auto	Photovoltaic cells	Village
Football	Village	Photovoltaic cells	Auto
Field	Village	Forest	Plants
Forest	Flowers	Peacock Eye	Plants	Tree	Meadow	Field	Tree stump
Football	Church	Village	Squirrel	Flowers	Sunflowers	Field	Combine harvester	Auto	Forest
Tree	Residential building	Forest path	Auto	Forest	Insect	Bird
Sky	Forest	Child	Residential building	Garden	Clouds	Flowers
Squirrel	Church	Field	Sunflowers	Human	Auto	Flowers	Residential building	Bird
Residential House	Football	Sky	Flowers	Human	Clouds	Garden
Deer	Squirrel	Village	Forest	Elderberry Shrub	Flowers
Forest	Deer	Squirrel	Ladybug	Beetle	Human	Field	Combine harvester	Residential building
Residential House	Garden	Animals	Street	Plants
Field	Forest	Village	Church	Residential building
Football	Swing	Combine harvester	Residential building	Forest	Grainfield	Flowers	Squirrel	Child
Garden	Residential building	Tree	Animals	Balcony	Field	Meadow
Field	Auto	Combine harvester
Football	Auto	Forest
Combine	Swing	Field	Garden	Village	Squirrel	Tree	Village	Meadow	Street	Combine harvester	Bird	Child	Bicycle
Football	Photovoltaic cells	Beekeeper	Beehive	Residential building	Village	Forest	Egg mushroom	fallen tree	Village	Cornfield
Squirrel	Residential building	Human	Combine harvester	Sunflowers	Deer	Beehive	Forest	Street	Flowers	Football	Peacock Eye	Car	Village	Church	Field	Garage	Garden shed	Photovoltaic cells
Football	Plants	Residential building	Forest	Mushrooms	Squirrel
Squirrel	Tree	Residential building	Human	Field	Combine harvester	Peacock Eye	Animals	Spruce
Combine	Beekeeper	Football	Squirrel	Residential building	Auto	Balcony	Garden	Field	Church
Squirrel	Combine harvester	Residential building	Beekeeper	Football	Deer	Auto	Balcony	Church	Child	Bach	Photovoltaic cells	Swing	Garage
squirrel	Football	Auto	Forest	Peacock Eye	Residential building	Sunflowers	Deer	Street	Combine harvester	Garden shed	Field	Village	Photovoltaic Cells	Human	Garage	Church
squirrel	Residential building	Animals	Human	Field	Forest	Meadow
car	Football	Combine harvester	Field	Child	Photovoltaic cells	Residential building
Car	Beekeeper	Sunflowers	Field	Swing	Football	Child	Mushrooms	Residential building	Tree stump	Forest	Squirrel
Fruit Tree	Field	Residential building	Forest
Football	Squirrel	Village	Forest	Vegetable bed	Flowers	Auto	Child	Mushrooms	Bench seat	Street	Field
Animals	Football	Swing	Child	Combine harvester	Residential building	Squirrel	Forest	Field	Garden	Peacock Eye
Mushroom Fly	Forest
Church	Field	Village	Human	Football	Animals	Auto	Photovoltaic cells	Combine harvester	Forest	Lichen	Beetle
Car	Village	Photovoltaic cells	Forest	Field	Bach	Bench seat	Village	Animals	Street	Forest path	Beekeeper	cornfield	Swing	Child	Football	Plants	Meadow
Field	Flowers	Cornfield	Village	Church	Human	Sky	Clouds	Flowers
Football	Spruce	Child	Bicycle	Field	Tree stump	Peacock Eye	Residential building	Church	Auto	Swing	Egg mushroom	mushroom	Ladybug	Photovoltaic cells
Football	Auto	Mushrooms	Forest	Village	Church	Street
Football	Meadow	Child	Village	Sunflowers	Field	Animals	Forest
Animals	Mushrooms	Stones	Forest	Spruce
Football	Peacock Eye	Residential building	Garden
Forest	Field	Deer	Residential building	Auto	Street	Beehive	Meadow	Squirrel	Garage	Bird	Tree	oak
Village	Forest	Squirrel	Football	Field	Combine harvester	Garden
Peacock Eye	Deer	Residential building	Garage	Auto	Field	Forest	Football	Beetle	Human	Meadow	Flowers	Beehive	Tree	Squirrel	Oak	Forest
Field	Forest	Residential building	Combine harvester	Meadow	Squirrel	Beekeeper	Vegetable bed	Sunflowers	Grainfield
Combine harvester	Photovoltaic cells	Auto	Forest	Residential building	Garden shed	Grainfield	Cornfield	Football	Stones
Photovoltaic cells	Sunflowers	Beekeeper	Football	Bees	Auto	Rose Arch	Vegetable bed	Fern	Church	Residential building	Field	Squirrel
Photovoltaic cells	Football	Squirrel	Field	Forest	Sunflowers	Forest	Church	Residential building	Auto	Meadow	Combine harvester	Beekeeper	Mushrooms	Tree stump
Football	Vegetable bed	Squirrel	Peacock Eye	Field	Village	Forest	Combine harvester	Photovoltaic cells	Church	Fern	Child	Meadow	Field	Tree stump	Clouds	Garden	Flowers
Auto	Football	Photovoltaic cells	Garden	Plants	Forest	Egg mushroom	Dandelion	Forest	Field	Combine harvester	Cornfield	Squirrel	Residential	Bird	Grainfield	Deer	Tree stump	Tree	moss	Nettle
Football	Deer	Mushroom fly	Sunflowers	Squirrel	Cornfield	Bird	Egg mushroom	Spruce	Beekeeper	Beehive	Vegetable bed	Oak	Church	Combine harvester	Pins	Carrots	Residential building	Forest	Stump	Field	Flowers
Bach	Residential building	Child	Sunflowers	Swing	Auto	Driveway	Egg mushroom	Forest	Garden	Squirrel	Field	Vegetable Bed	Church	Human	Pins
Squirrel	Photovoltaic cells	Auto	Football	Tree sponge	Village	Sunflowers	Church	Swing	Combine harvester	Forest	Mushrooms	Child	Garden	Fruit tree	Street	Sky
Forest	Football	Village	Squirrel	Flowers	Mushrooms	Auto	Meadow	Church	Driveway	Fern	Photovoltaic cells	stump	Garden
Dandelion	Photovoltaic cells	Egg mushroom	Field	Garden	Tree	Forest	Auto	Plants	Residential building	Deer	Bird	corn field	Squirrel	Tree stump	Moss	Field	Grainfield	Spruce
Village	Forest	Field	Auto	Church	Vegetable bed	Street	Bench seat
Bach	Forest	Deer	Football	Vegetable bed	Child	Swing	Residential building	Photovoltaic cells	Beehive	Auto	Mushrooms	cone	Spruce	Squirrel	Nettle	Ladybug	Combine harvester	field	Stones
Football	Squirrel	Forest	Mushrooms	Auto	Residential building	Field	Combine harvester	Garden	Photovoltaic cells	Forest	Human	Meadow	Plants	Tree stump	Deer	Bird	Fruit tree	moss	Grainfield	Spruce	Garage
Field	Garden	Football	Squirrel	Mushrooms
Mushrooms	Squirrel	Field	Photovoltaic cells	Football	Peacock Eye	Meadow	Combine harvester	Village	Forest	Photovoltaic cells	Church	car	Plants	Child	fallen tree	Clouds
Football	Squirrel	Tree	Mushrooms	Combine harvester	Village	Field	Vineyard snail
Bicycle	Combine harvester	Deer	Alpine buck	Cornfield	Football	Child	Human	Vegetable bed	Village	Photovoltaic cells	Deer	mushroom	Field	Bird
Combine harvester	Grainfield	Cornfield	Village	Football	Deer	Alpine buck	Forest	Mushrooms	Child	Bird	Church	window
Football	Auto	Human	fallen tree	Photovoltaic cells	Squirrel	Bach	Mushrooms	Swing	Driveway	Village	Forest	Meadow	Garden	Moss	Field	Beekeeper	Vegetable bed	tree stump	Church	Elderberry Shrub	Cone	Village
Field	Mushrooms	Vineyard snail	Football	Human	Combine harvester	Spruce	Tree stump	Balcony	Flowers	Forest path	Photovoltaic cells	vegetable patch	Squirrel	Residential building	Sunflowers
Egg mushroom	Squirrel	Child	Spruce	Auto	Residential building	Church	Field	Swing	Tree sponge	Forest	Ladybug	street	Sky	Clouds	Balcony	Photovoltaic cells	Garden
Auto	Tree
Forest	Hospital	Field	Village	Meadow	Animals
Football	Squirrel	Fern	Forest	fallen tree	Mushrooms	Flowers	Village	Auto	Church	Meadow	Driveway	field	Photovoltaic	Stones	Garden	Residential building
Squirrel	Football	Forest	Mushrooms	Residential building	Auto	Child	Field	Tree stump	Meadow	Peacock Eye	Insect	Bench	Cell Combine	Street	Garage
Football	Auto	Field	Combine harvester	Auto	Residential building	Photovoltaic cells	Sunflowers	Garden shed	Forest
Forest	Field	Vegetable bed	Residential building	Auto	Flowers	Combine harvester	Grainfield
Tree stump	Bicycle	Peacock Eye	Ladybug	Combine harvester	Hospital	Spider	Village	Forest	Deer	Animals	Church	Beekeeper	Swing	Fence	Garden	Flowers	Egg mushroom
Meadow	Cherry Tree	Pear Tree	Mushroom fly	Beekeeper	Bees	Field	Strawberries	Spruce	Tree	Human	Adequate	Salad	Combine	Residential building	Egg mushroom	Nettle	Yellow Thimble
Football	Auto	Photovoltaic cells	Village	Mushrooms	Field	Combine harvester	Flowers	Garden	Bees	Beekeeper	Flowers
Football	Auto	Village	Squirrel	Church	Mushrooms	Vegetable bed	Garage	Field	Forest	Tree	Residential building
Residential building	Church	Child	Photovoltaic cells	Crow	Bicycle	fallen tree	Balcony	Residential building
Deer	Squirrel	Bicycle	Child	Residential building	Church	Auto	Tree stump	Mushrooms	Forest	Combine harvester	Field	Flower	Day Peacock Eye	Garage	Moss	Meadow	Grainfield
Tree	Residential building	Field	Football	Photovoltaic cells	Forest	Combine harvester	Auto
Residential building	Peacock Eye	Mushrooms	Forest	Auto	Flowers	Squirrel
Peacock Eye	Mushrooms	Auto	Football	Squirrel	Forest	Elderberry Shrub	Photovoltaic cells	Residential building	Field	Balcony
Football	Residential building	Child	Beekeeper	Animals	Deer	Auto	Swing	Tree	fallen tree	Plants	Forest	Field	Road
Squirrel	Beetle	Ladybug	Bicycle	Field
Residential building	Auto	Photovoltaic cells	Field	Tree	Squirrel	Human	Vegetable bed
Deer	Peacock Eye	Football	Child	Combine harvester	Village	Grainfield	Swing	Bench seat	Forest	Tree	Squirrel	Car	Flowers	Strawberries	Auto	Street	Sky	Field	Bach	Animals	Forest path
Vineyard snail	Field	Auto	Garden	Church	Hospital	Deer	Football	Birdhouse	Flowers	Forest	Mushrooms	Corn Field
Peacock Eye	Apple Tree	Beekeeper	Sunflowers	Field	Residential building	Mushrooms	Football	Child	Hospital	Pear Tree	Auto	Photovoltaic cells	Church	Swing	Squirrel	Forest
Combine harvester	Beetle	Church	Forest	Photovoltaic cells	Auto	Field	Village	Peacock Eye	Cornfield	Grainfield	Tree
Vineyard snail	Deer	Squirrel	Combine harvester	Photovoltaic cells	Residential building	Beekeeper	Garden	Egg mushroom	Mushrooms	Football	Forest	car	Garage	Field	Village	Street	fallen tree	Sunflower	Peacock Eye
Residential building	Photovoltaic cells	Forest	Garden	Vegetable bed	Squirrel	Auto	Tree stump	Egg mushroom	Bird
Forest	Deer	Ladybug	Human	Auto	Mushrooms	Plants	Street	Bicycle	Swing	Bees	Insect	fly	Moss	Spider	Squirrel	Football	Bird	Meadow	Clouds	Combine	Bach	Garden	Flowers	Vegetable bed
fallen tree	Tree	Football	Squirrel	Deer	Bach	Auto	Village	Spider	Spider web	Mushrooms	Photovoltaic cells	combine	Garden	Street	Field	Bird	Garden shed
Residential building	Field	Animals	Birdhouse	Peacock Eye	Auto	Combine harvester	Forest	Sunflowers	Cornfield	Beekeeper	Balcony	Mushrooms	Oak	Squirrel	Deer	Church	Hospital	Village	Peacock Eye	Garden House	Bees	Meadow	Forest	bench
Football	Child	Village	Church	Hospital	Squirrel	Auto	Mushrooms	Tree	fallen tree	Meadow	Grainfield	Flowers
Pear Tree	Combine harvester	Photovoltaic cells	Field	Squirrel	Football	Swing	Forest
Squirrel	Combine harvester	Football	Deer	Spruce	Ladybug	Auto	Residential building	Village	Field	Vineyard snail	Mushrooms	Child	Swing	Sunflowers
Football	Combine harvester	Residential building	Bach	Mushrooms	Auto	Garden	Flowers	Squirrel
Forest	Residential building	Squirrel	Football	Bench seat	Child	Combine harvester	Egg mushroom	Tree stump	Peacock Eye	Garden	Cornfield	Sky
Residential building	Football	Squirrel	Mushrooms	Auto	Combine harvester	Child	Swing	Field	Beekeeper	Forest	Photovoltaic cells	Garden	Cornfield	Flowers	Squirrel	Vineyard snail
Church	Animals	Forest	Football	Garden	Beekeeper in	Street	Field	Combine harvester	Hospital
Combine harvester	Auto	Forest	Field	Street	Bach	fallen tree	Mushrooms	Bird	Combine harvester	Residential building	Garden	Animals	Car	Window	Forest	Meadow	Grainfield	Garage	Residential	Driveway	Flowers	Bach	Clouds	sky
Forest	Field	Egg mushroom	Residential building	Sky	Meadow	Auto	Sunflowers	Squirrel	Child	Football
Field	Bach	Residential building	Squirrel	Football	Fence	Residential building	Field	Combine harvester	Forest	Hospital
Combine harvester	Deer	Football	Forest	fallen tree	Photovoltaic	Cornfield	Field	Insect	Pear Tree	Beekeeper	Vegetable bed
Yellow Thimble	Squirrel	Football	Cornfield	Combine harvester	Cells Child	Forest	Strawberries	Vegetable bed	Carrots	Apple Tree	Bird	Combine	Field	Residential building	Sky	Meadow	Bach	Stones	Car
Football	Field	Residential building	Forest	Bench seat	Mushrooms	Deer	Bees	Combine harvester	Beehive	Auto	Photovoltaic cells	Church	Pins	Human	Flowers	Vegetable bed
Football	Child	Auto	Residential building	Cornfield	Field	Crow	Auto	Garden	Window
Football	Egg mushroom	Forest	Garden	Forest	Field	Pins	Combine harvester	Residential building	Peacock Eye
Auto	Residential building	Strawberries	Forest	Bird	Fern	Bach	Flowers	Meadow
Mushroom fly	Football	Swing	Residential building	Combine harvester	Bench	Tree	Child	Auto	Street	Garden	fallen tree	Peacock Eye	Church	Sky	Flowers
Residential building	Field	Football	Bench seat	Combine harvester	Tree	Squirrel	Child
Combine harvester	Residential building	Cornfield	Spruce	Street	Flowers	Grainfield	Bird	Tree sponge	Pins	Egg mushroom
Deer	Football	Bird	Residential building	Spruce	Field	Combine harvester	Bees	Mushrooms	Spruce	Pins	Flowers	Squirrel	Grainfield	Human	Crow	Meadow	Sky	Clouds	Man	Ladybug	Fern	Eiererschwammerl	Insect	forest
Football	Church	Hospital	Squirrel	Forest	Residential House	Bird	Human	Mushrooms	Bach	Village	Flowers
Cornfield	Sunflowers	Beehive	Combine harvester	Photovoltaic cells	Mushrooms	Forest	Apple Tree	Field	Auto
Mushrooms	Sunflowers	Bicycle	Football	Squirrel	Residential House	Forest	Deer	Bach	Bird	Fence	Church	Hospital	Human	Auto
Football	Sunflowers	Auto	Bicycle	Squirrel	Forest	Field	Combine harvester	Garden	Mushrooms	Bird	Bach	Church	Hospital	Residential building
Squirrel	Spruce	Football	Tree	Forest	Field	Village	Garden	Plants	Flowers	Combine harvester	Pins
Vegetable bed	Photovoltaic cells	Squirrel	Football	Combine harvester	Forest	Strawberries	Bench seat	Combine harvester	Field	Residential building	Mushrooms	Bicycle	Auto	Bach	Stones	Sky	Meadow
Spruce	Tree	Village	Football	Sunflowers	Squirrel	Field
Spruce	Tree	Mushrooms	Football	Village	Church	Sunflowers	Garden	Forest	Field	Mushroom fly	Tree stump
Beekeeper	Combine harvester	Auto	Garden	Football	Tree Stump	Animals	Church	Bird	Flowers
Beekeeper	Beehive	Photovoltaic cells	Residential building	Auto	Field	Grainfield	Squirrel	Tree	Meadow	Egg mushroom	Flowers	Garden	Plants	Football	Garden shed	Residential building	Window	Forest	Sky
Beekeeper	Plants	Football	Residential building	Auto	photovoltaic cells	Squirrel	Beehive	Mushrooms	Meadow	Forest	Garden	Sky	Forest
Combine harvester	Residential building	Field	Flowers	Grainfield	forest	Cornfield	Street	Spruce	Garden	Football	Pins	Egg Chanterelle
Bach	Squirrel	Tree
Residential building	Tree	Sky	Spruce	Clouds	bird	Sunflowers	Field	Mushrooms	Combine harvester	Meadow
Apple Tree	Village	Cherry Tree	Beetle	Football	Tree Stump	Residential building	Church	Field	Vegetable bed	Fruit tree	Flowers	Spruce	Human	Human	Child	Mushrooms	Forest	Animals
Combine harvester	Human	Apple Tree	Cherry Tree	Peacock Eye	Football	Auto	Child	Forest	Village
Field	Village	Cornfield	Garden	Church	Combine	Flowers
Beekeeper	Garage	Grainfield	Combine harvester	Squirrel	Crow	Cornfield	Spider
Field	Combine harvester	Sunflowers	Deer	Forest	Squirrel	Village	Beekeeper	Child	Forest	Crow	Grainfield	Peacock Eye	Insect	Vineyard snail
Residential building	Garden	Street	Forest	Forest path
Squirrel	Egg mushroom	Alpine buck	Field	Deer	Residential	Child	Tree	Spruce	Combine harvester	fallen tree
Village	Animals	Field	Meadow	Forest	Combine	Human
Mushroom fly	Football	Bach	Meadow	Residential building	Photovoltaic Cells	Dandelion	Animals	Peacock Eye	Field	Forest
Football	Bench seat	Residential building	Village	Hospital	Plants	Forest	Sunflowers	Meadow	Mushrooms	Squirrel	Combine harvester	Car
Squirrel	Forest	Mushrooms	Field	Grainfield	combine	Cornfield	Photovoltaic cells	Beehive	Sunflowers	Vegetable bed	Church	Human	Village	Oak	Spruce
Football	Human	Combine harvester	Apple Tree	Flowers	vegetable bed	Bench seat
Mushrooms	Football	Squirrel	Human	Residential building	field	Bird	Forest	Meadow
Beekeeper	Photovoltaic cells	fallen tree	Combine harvester	Insect	Bicycle	Football	Elderberry Shrub
Residential building	Garden	Meadow	Forest	Plants	Field	Grainfield	Window	Forest path	Elderberry Shrub	Flowers	Fence	Street
Mushrooms	Forest	Animals	Moss	Combine harvester	Garden	Residential building	Peacock Eye	Cherry Tree	Apple Tree	Auto	Child	swing	Bench seat	Garden shed	Bicycle	Flowers	Meadow	Fruit Tree	Forest	Animals	Bird
Mushrooms	Auto	Football	Forest	Human	Residential House	Meadow	Field
Football	Combine harvester	Residential building	Beekeeper	Meadow	Animals	Forest	Field	Auto	Village
Residential building	Church	Field	Garden	Forest	Photovoltaic cells	Combine harvester
Hospital	Church	Peacock Eye	Bach	Squirrel	Village	Spruce	Strawberries	Mushrooms	Human	Tree	Residential building	bird
Football	Human	Apple Tree	Bench seat	Flowers	Vegetable bed	Combine harvester
Human	Spruce	Auto	Field	Church	Bees	Mushroom fly	Egg mushroom	Deer	Squirrel	Crow	Combine harvester	sunflowers	Residential building	Garden	Football	Bicycle	Swing	Village	Yellow Thimble	Grain Field	Vegetable Bed	Himmel	Apple Tree	Pear Tree
Field	Combine harvester	Animals	Football	Residential building	Car	Crow	Forest path	Garage
Squirrel	Mushrooms	Residential building	Forest	Field	Church
Football	Residential building	Animals	Field	Forest	Man
Forest	Football	Animals	Residential building	Driveway	Grainfield
Residential building	Combine harvester	Grainfield	Spruce	Football	Peacock Eye	Garden shed	Forest	Meadow	Sky	Clouds
Auto	Residential building	Football	Sunflowers	Photovoltaic cells	Beekeeper	Combine harvester	fallen tree	Ladybug	Peacock Eye	Grainfield	Squirrel	Vogel	Child
Squirrel	Field	Residential building	Forest	Football	Car
Football	Residential building	Child	Combine harvester	Forest	Car	Bird	Squirrel	Field
Football	Auto	Mushroom fly	Egg mushroom	Forest	Deer	Field	Church	Residential building	Village	Child	Bach	Garage
Combine harvester	Meadow	Garden shed	Mushrooms	Forest	Village	Combine harvester	Child	Swing	Squirrel
Auto	Football	Forest	Combine harvester	Residential building	Garden
Residential building	Balcony	Garden	Field	Forest	Flowers
Auto	Forest	Human	Peacock Eye	Squirrel	Tree	Residential building	Garden	Bees
Auto	Residential building	Combine harvester	Field	Peacock Eye	Forest	Vegetable bed
Auto	Residential building	Combine harvester	Field	Forest	Peacock Eye	Garden	Vegetable bed
Deer	Residential building	Egg mushroom	Child	Spruce	Squirrel	Field	Combine harvester
Football	Bicycle	Combine harvester	Forest	Residential building	Crow	Field
Deer	Field	Residential building	Football	Swing	Child	Animals	Forest	Auto	Garden
Residential building	Field	Garden	Forest	Football	fallen tree	Mushrooms
Residential building	Child	Animals	Football
Forest	Combine harvester	Garage	Auto	Combine harvester	squirrel	Swing
Residential building	Tree	Animals	Field	Combine harvester	car	Bench seat	Field	Sunflowers	Human	Combine harvester
Residential building	Forest	Squirrel	Field	Forest	Mushrooms	Village	Pear Tree	Combine harvester	Bird	Pins	Field
Football	Auto	Garden	Mushroom fly	Bench seat	Squirrel	Vineyard snail	Bicycle	Child	Beetle	Bach	Beehive	Photovoltaic Cells	Residential building	Church	Deer	Spider	Insect	Bow Tie	Crow
Residential building	Field	Forest	Combine harvester
Field	Combine harvester	Auto	Combine harvester	Forest	House	Field	Bench seat
Football	Residential building
Bird	Residential building	Bicycle	Garden	Football	Forest	Human	Swing	Meadow	Fence	Sky	Forest	Clouds	Oak
Residential building	Auto	Garden	Forest	Flowers	Football	Peacock Eye	Bench seat	Mushrooms	Vegetable bed
Football	Forest	Grainfield	Field	Residential building	Flower	Elderberry Shrub	Vegetable bed
Forest	Field	Swing	Child	Village	Combine	Church
Football	Residential building	Vineyard snail	Peacock Eye	Field	Car	Spruce
Forest	Residential building	Garden
Football	Peacock Eye	Field	Combine harvester	Bach	Garden
Child	Beekeeper	Forest	Mushrooms	Field	Meadow	Cornfield	Combine harvester	Grainfield	Bicycle	Village	Beehive	Stones	Street	Animals	Forest path	Bees
Child	Tree	Auto	Bicycle	Squirrel	Peacock Eye	Mushrooms	Tree stump	Bach	Residential building	Window	Clouds	Meadow
Squirrel	Auto	Tree	Bicycle	Mushrooms	Residential House	Peacock Eye	Bach	Clouds
Auto	Forest	Squirrel	Football	Child	Swing	Forest path
Forest	Village	Combine harvester	Garden shed	Meadow
Football	Auto	Peacock Eye	Field	Flowers	Bach	Swing
Squirrel	Human	Beekeeper	Forest	Mushrooms	Residential House	Plants	Fence	Field	Meadow	Cornfield	Grainfield	Combine	Street	Stones	Bicycle	Animals	Forest path	Bees	Flowers
Residential building	Forest	Combine harvester	Village	Animals	Mushrooms
Squirrel	Sunflowers	Grainfield	Forest	Residential building
Garden	Forest	Flowers	Football	Elderberry Shrub	Residential house	Field
Human	Combine harvester	Field
Football	Peacock Eye	Tree sponge	fallen tree	Vegetable bed	Mensch	Church	Residential building	Balcony
Football	Peacock Eye	fallen tree	Church	Residential building	Mensch	Forest
Residential building	Human	Combine harvester	Driveway	Garden shed	Wiese	Squirrel
Squirrel	Village	Field	Tree stump	Tree	Street	Football	Garden	Combine harvester	Peacock Eye	Meadow	Sky	Fence
Bird	Forest	Animals	Field
Mushrooms	Residential building	Field	Meadow	Flowers	Street	Animals	Forest	Squirrel	Plants
Human	Flowers	Garden	Pear Tree	Squirrel	Vineyard snail	Peacock Eye	fallen tree	Balcony	Auto	Street	Field	Residential House
Forest	Village	Flowers	Mushrooms	Field	human	Auto	Garden	Vegetable bed	Fruit tree	Sunflowers	Tree stump	Animals	Swing	Meadow	Football	Squirrel	Church	Bees	Bird	Crow	Deer	Wald	Bicycle	Peacock Eye
Football	Squirrel	Church	Field	Flowers	Bees	Bird	Elderberry Shrub	Deer	Forest	Tree	Bicycle	Peacock Eye	Village	Combine harvester	Grainfield	Tree	Tree stump
Squirrel	Deer	Child	Combine harvester
Residential building	Auto	Peacock Eye	Football	Beekeeper	Child	Swing	Insect	Elderberry Shrub
Forest	Tree	Residential building	Football
Forest	Auto	Residential building	Apple Tree	Bees
Balcony	Garden	Football	Forest	Garden shed	Bird	Field	Combine harvester
Forest	Village	Tree
Residential building	Tree	Garden	Combine harvester	Field	Squirrel	Sunflowers	Auto	Photovoltaic cells	Football	Sky	Tree	Cereal Field
Residential building	Field	Forest	Hill	Squirrel	Sunflowers	Auto	Football	Sky	Vineyard snail	Combine harvester	Garden	Garage	Tree
Combine harvester	Sunflowers	Village	Child	Forest	Peacock Eye	Auto	Squirrel	Street	Garage	Bird
Squirrel	Peacock Eye	Forest	Combine harvester	Village	Field	Child	Sunflowers	Auto	Street	Garage	Bird
Residential building	Combine harvester	Auto	Garden	Field	Forest	Football	Bird	Vineyard snail	Forest	Grainfield	Squirrel	Sunflowers
Tree	Sky	Squirrel	Football	Animals	Car	Field	Vineyard snail	Bird	Human
Residential building	Forest	Animals	Mushrooms
Forest	Tree	Village	Residential building	Football
Residential building	Garden	Field	Hill	Combine harvester	Sunflower	Auto	Football	Sky	Garage	Forest	Tree	Vineyard Snail
Combine harvester	Auto	Football	Garden	Field	Garage	Tree	Tree stump	Vineyard snail	Squirrel	Bird	Animals	Forest	Residential building	Grainfield	Sunflowers	Meadow	Field
Football	Residential building	Forest	Human	Mushrooms	Street	Hospital	Animals	Bach	Tree	Garage	Driveway	Field	Bench seat
Football	Garden	Combine harvester	Vineyard snail	Tree	Residential house	Auto	Forest	Field	Sky	Grainfield	Squirrel	Bird	Sunflowers	Field	Meadow	Mushrooms	Forest
Forest	Human	Football	Mushrooms	Hospital	street	Animals	Bach	Tree	Bench seat	Field	Garage	Meadow	Spruce
Football	Squirrel	Auto	Residential building	Field	Wald	Plants	Combine harvester	Street	Peacock Eye
Church	Squirrel	Football	Garden	Mushrooms	Vogel	Forest	Grainfield	Sky	Tree	Residential building	Auto	Photovoltaic Cells	Garage	Balcony	Combine harvester	Cornfield	Street	Bach	Village	Cornfield
Deer	Football	Squirrel	Bird	Auto	Combine	Human	Cherry Tree	Apple Tree	Tree
Bicycle	Squirrel	Swing	Deer	Beetle	Home	Auto	Field	Human	Forest	Mushrooms	Flowers	Sunflower	Bird	Combine harvester	Meadow	Peacock Eye
Vegetable bed	Fruit tree	Flowers	Spruce	Residential building	Sunflower	Mushrooms	Peacock Eye	Football	Vineyard snail	Bach	fallen tree	swing	Bicycle	Auto	Street	Pins
Vineyard snail	Tree	Child	Football	Mushrooms	Car	Residential building	Squirrel	Field
Village	Football	Combine harvester	Field	Flowers	Squirrel	Forest
Egg mushroom	Forest	Football	Auto	Garden	Residential House	Field	Flowers	Squirrel	Combine harvester	Fence	Street	village	Sky	Balcony	Meadow	Elderberry Shrub	Meadow	Strawberries	Garage
Mushrooms	Forest	Auto	Residential building	Peacock Eye	Bach	Squirrel	Field	Combine harvester	Sky	Garden	Forest	driveway
Mushrooms	Forest	Village	Field	Garden	Football	Auto	Balcony	Forest	Flowers	Squirrel	Combine harvester	Village	Street	Fence	Sky	Sky	Meadow	Garage	Meadow	Elderberry	Strawberry	Grainfield	Combine
Squirrel	Football	Child	Peacock Eye	Residential building	Car	Field	Forest	Swing	Tree	Elderberry Shrub
Squirrel	Football	Peacock Eye	Meadow	Residential building	Child	Auto	Swing	Forest	Elderberry Shrub
Auto	Forest	Residential building	Field	Photovoltaic cells	Football	Peacock Eye	Elderberry Shrub	Mushrooms	Church	Garden	Flowers	Combine	Beekeeper	Squirrel	Forest	Village	Window	Hill
Mushrooms	Residential building	Forest	Field	Combine harvester	Squirrel	Football	Flowers	Apple Tree	Garden
Football	Tree	fallen tree	Squirrel	Residential building	Balcony	Church	Grainfield	Photovoltaic cells
Residential building	Tree	Forest path	Field	Child
Squirrel	Football	Auto	Mushrooms	Vineyard snail	Residential house	Child	Beekeeper	Field	Tree
Mushrooms	Forest	Auto	Residential building	Peacock Eye	Bach	Squirrel	Combine harvester	Field	Sky	Garden	Forest	Driveway
Child	Village	Squirrel	Auto	Combine harvester	Garden	Egg mushroom	Mushroom fly	fallen tree	Forest	Field
Field	Forest	Tree	Animals	Street	Mushrooms	Fruit tree	Vegetable bed	Residential building	Garden	Bach	Village
Field	Forest	Tree	Animals	Street	Mushrooms	Residential building	Fruit tree	Vegetable bed	Garden	Bach	Village
Tree	Football	Residential building	Auto	Mushrooms	Child	Street	Grainfield	Garden	Squirrel
Squirrel	Child	Village	Forest	Auto	Combine Harvester	Garden	Egg mushroom	fallen tree	Mushroom fly
Residential building	Mushrooms	Garden	Squirrel	Auto	Football	Village	Forest	Child	Beekeeper	Deer	Swing	Bicycle	Bach	Balcony	Flowers	Peacock Eye
Beekeeper	Auto	Photovoltaic cells	Fruit tree	Vegetable bed	Grainfield	Bees	Church	Auto	Mushrooms	Flowers	Sunflowers	Bird	Bach	fallen tree	Garden	Squirrel	Hospital	Insect
Squirrel	Fern	Sunflowers	Residential building	Forest	Garden	Mushrooms	Football	Flowers	Auto	Village	Tree stump	Tree Sponge	Nettle	Field
Squirrel	Pins	Forest	Swing	Residential building	Garage	Auto	Beekeeper	Garden	Vegetable bed	Rose Arch	Fence	Deer	Flowers	Field	Church	Combine harvester	Tree stump	Ladybug	Peacock Eye	Beetle	Balcony	Child
Residential building	Field	Garden	Garden	Field
Cherry Tree	Apple Tree	Sunflowers	Squirrel	fallen tree	Cornfield	Grainfield	Combine harvester	Auto	Vegetable bed	Mushrooms	Residential building	Tree Stump
Combine harvester	Football	Field	Residential building	Apple Tree	Squirrel	Crow	Child	Vineyard snail	Peacock Eye	Flowers	Garden shed	Mushrooms	Tree stump	Church	Village
Football	Vegetable bed	Squirrel	Village	Mushroom fly	Dandelion	Sunflowers	Spider	Field	Residential building	Bicycle	Beekeeper
Squirrel	Football	Auto	Church	Field	Fallen Tree	Combine harvester	Residential building	Garden	Tree	Garage
Village	Beekeeper	Mushrooms	Tree	Insect	Bicycle	Vegetable bed	Child	Deer	fallen tree	Football	Cornfield	Car	Combine harvester	Garden	Church	Meadow	Elder bush	Garage
Forest	Human	Field	Residential building	Auto	Village	Field	Animals	Village	Football	Mushrooms	Combine harvester	Cornfield	Grainfield	Field	Garden
Residential building	Squirrel	Residential building	Combine harvester	Grainfield	Forest	Mushroom fly	Egg mushroom	Street	Fence
Beetle	Mushrooms	Forest	Beehive	Field	Residential House	Squirrel	Animals	Combine harvester	Street	Animals	Hospital	Village
Village	Auto	Combine harvester	Squirrel	Tree	Field	Garden	Forest	Football	Village	Mushrooms
Residential building	Residential building	Forest	Field	Football	Mushrooms	Child
Squirrel	Auto	Photovoltaic cells	Residential building	Forest	Football	Street	Garden	Forest path
Peacock Eye	Ladybug	Vineyard snail	Beekeeper	Apple Tree	Cherry Tree	Child	Carrots	Mushrooms	Spruce	Residential building	Field	Combine	Church	Auto
Field	Residential building	Combine harvester
Residential building	Combine harvester	Field	Grainfield	Forest	Meadow
Football	Auto	Church	Flowers	Football	Squirrel	Deer	Mushrooms	fallen tree	Combine harvester	Human	Garage	House	Garden	Balcony	Tree	Meadow
Church	Field	Combine harvester	Residential building	Forest	Meadow	Residential building	Street	Clouds	Sky
Residential building	Plants	Mushrooms	Grainfield	Deer	Apple Tree	Meadow	Animals	Garden
Squirrel	Child	fallen tree	Beetle	Church	Vegetable garden	Village	Mushrooms
Garden	Residential building	Field	Forest	Fruit tree	Garage	Animals
Bench seat	Mushrooms	Sky	Football	Forest	Forest path	Peacock Eye	Squirrel
Mushrooms	Grainfield	Residential building	Football	Tree	Flowers	Garden	Fence	Street	Combine harvester	Human
Residential building	Football	Bench seat	Field	Combine harvester	Child	fallen tree	Mushrooms	Auto	Swing
Residential building	Forest	Combine harvester	Field	Cornfield
Sunflowers	Football	Street	Residential building	Garden	Forest	Flowers	Animals	Auto	Meadow	Tree	Deer	Animals
Football	Village	Mushrooms	Forest	Squirrel	Field	Apple Tree	Garden	fallen tree	Animals	Meadow	Grainfield
Egg mushroom	Mushroom fly	Residential building	Garden	Fence	Flowers	Field	Field	Clouds	Sunflowers	Forest	Elderberry Shrub	Flowers	Window
Auto	Football	Street	Squirrel	Stones	Balcony	Residential building	Balcony	Forest	Apple Tree	Swing	Bench seat	Window	Cherry Tree	Field	Mushrooms	Meadow	Spruce	Tree	Forest	Field
Mushrooms	Garden	Football	Combine harvester	Street	Forest	Residential building	Vineyard snail
Field	Forest	Residential building	Child	Insect	Garden	Plants	Vegetable bed
Residential building	Garden shed	Street	Forest	Garage	Car	Forest	Church	Field	Combine harvester	Tree	Squirrel	entrance
Meadow	Forest	Mushrooms	Residential building	Auto	Residential House	Garage	Tree stump
Football	Mushrooms	Residential building	Combine harvester	Human	Tree	Flowers	Field	Clouds	Tree stump
Auto	Swing	Sunflowers	Residential building	Field	Garden	Street	Child	Egg mushroom	Forest	Balcony	Hanging pelargoniums	combine	Grainfield
Tree	Residential building	Human	Animals	Auto	Tree Stump	Meadow	Animals	Plants	Squirrel
Garden	Photovoltaic cells	Bees	Plants	Bees	Field	Field	Forest
Forest	Residential building	Squirrel	Vineyard snail	Combine harvester	Beekeeper	Auto	Forest path	Village	Forest	Deer	fallen tree	mushrooms	Stones	Tree	Forest path	Church
Tree	Residential building	Human	Animals	Auto	Tree Stump	Bach	Football	Plants	Animals
Beekeeper	Photovoltaic cells	Vegetable bed	Mushroom fly	Field	Peacock Eye	Deer	Squirrel	Football	Residential building	Bicycle	Forest	Swing	Child	Bench seat	Flowers	Auto
Garden	Field	Forest	Church	Football	Squirrel	Street	Auto	Bench seat	Village	Peacock Eye
Forest	Church	Combine harvester	Tree stump	Mushrooms	Field	Field	fallen tree
Combine harvester	Village	Hill	Field	Animals	Human
Forest	Mushrooms	Squirrel	Village	Residential building	Photovoltaic cells
Combine harvester	Peacock Eye	Flowers	Field	Forest	residential house	Forest path
Animals	Village	Field	Swing
Auto	Football	Residential building	fallen tree	Garden	fence	Garage	Elderberry Shrub
Football	Ladybug	Deer	Beekeeper	Residential building	garden	Field	Human	Bench seat	Forest
Squirrel	Forest	Football	Elderberry Shrub	Tree
Residential building	Auto	Tree	Field	Street	Field	Squirrel	Photovoltaic cells	Apple Tree	Forest	Flowers	Animals	Man	Cornfield	Fruit tree	Vegetable bed	Sky	Meadow
Field	Village	Forest	Auto	Animals	Residential	Human	Mushrooms	Bach	Street	Apple Tree	Flowers	Football	Cornfield	Fruit tree	Vegetable bed	Sky
Football	Tree	Auto	Residential building	Squirrel	Field	Bach	Photovoltaic cells	Street	Forest path	Apple Tree	Forest	Animals	Flowers	Human	Cornfield	Fruit tree	vegetable patch	Sunflowers	Sky	Clouds
Football	Tree	Auto	Residential building	Squirrel	Field	Bach	Photovoltaic cells	Street	Forest path	Apple Tree	Forest	Animals	Flowers	Human	Cornfield	Fruit tree	vegetable patch	Sunflowers	Himmel
Football	Street	Residential building	Tree	Garden	Car
Forest	Grainfield	Vegetable bed	Squirrel	Animals	Mushrooms
Auto	Residential building	Field	Swing	Child	Human	Garden
Field	Combine harvester	Cornfield	Field	Forest	Residential building	Garden	Auto	Garage	Plants	Meadow	Street
Football	Auto	Human	Bees	Squirrel	Forest	Field	Beekeeper	Mushrooms	Swing	Residential building
Deer	Football	Auto	Residential building	Forest	Mushrooms	Human	Child	Spruce
Residential building	Balcony	Garden	Swing	Human	Animals	Forest
Deer	Football	Auto	Squirrel	Forest	Mushrooms	Meadow	Spruce
Residential building	Grainfield	Field	Animals	Forest	Apple Tree
Auto	Football	Beekeeper	Bach	Mushrooms	Forest	Human
Auto	Residential building	Field	Swing	Child	Fence	Garden	Flowers	Sunflowers
Football	Forest	Squirrel	Plants	Auto	Residential building	Cornfield	Human	Bees	Beekeeper	Mushrooms	Forest	Corn field
Squirrel
Football	Residential building	Garden	Forest	Auto	Field	Mushrooms	Squirrel	Combine harvester	Beekeeper	Garage											Child
Garden	Forest	Field	Village	Field	Plants	Forest	Flowers	Vegetable bed
Residential building	Garden	Animals	Meadow	Meadow
Squirrel	Vineyard snail	Auto	Field	Grainfield	Bench seat	Forest	Village	Pins	Apple Tree	Fence	Bird	Bicycle	Street	Forest path	Field	Sunflowers					Elderberry Shrub
Mushrooms	Squirrel	Forest	Residential building	Bird	Village
Village	Garden	Forest	Tree stump	Forest	Street	Flowers	Pins	Field	Meadow
Mushroom fly	Photovoltaic cells	Sunflowers	fallen tree	Tree sponge	Egg mushroom	Residential building	Bach	Football	Insect	Flowers	Combine harvester	Grain field	Pins	Auto	Church	Bench seat	forest	Garden	Straße	Garage		Bees	Ladybug	Beetle
Residential building	Field	Squirrel	Deer	Bench seat	Football	Garage	Village	Forest	Combine harvester	Church	Forest path
Combine harvester	Squirrel	Village	Bench seat	Deer	Football	Village	Forest	Forest path	Church	Street	Field	Tree	Meadow
Residential building	Forest	Squirrel	Photovoltaic cells	Field	Street	Meadow	Combine harvester	Garden	Plants	Tree
Forest	Village	Squirrel	Child	Deer	Bird	Grainfield	Residential building	Football	Auto	Bicycle	Fence	Mushrooms	Pins
Forest	Residential building	Garden	Football	Peacock Eye	Child	Street	Mushrooms
Residential building	Combine harvester	Residential building	Bird	Swing	Driveway	Forest	fallen tree	Field
Peacock Eye	Bowtie	Football	Residential building	Auto	Tree	Deer	Residential building	Human	Meadow	Field	Forest
Beekeeper	Residential building	Garage	Forest	Mushrooms	Field	Football	Squirrel	Sunflowers	Swing	Bench seat	Fence	Forest	Combine harvester	Meadow	Street	Stones	fallen tree	Elderberry	Peacock Eye	Elderberry Shrub	Human	Car
Garage	Residential building	Auto	Squirrel	Mushrooms	Street	Child	Spider	Beetle	Forest	Swing	Fence	Garden	Bench seat	Peacock Eye	Meadow
Deer	Peacock Eye	Residential building	Garden	Field	Forest	Mushrooms	Street	Auto	Flowers	Plants
Residential building	Forest	Squirrel	Deer	Field	Football	Bach	Tree stump	Forest
Garden	Residential building	Swing	Window	Human	Swing	Bench seat	Street	Auto	Swing
Photovoltaic cells	Garden	Balcony	Forest	Mushrooms	Field	Village
Mushrooms	Deer	Residential building	Spider	Peacock Eye	Football	Beekeeper	Bees	Spider	Field	Fallen Tree	Forest	Church	Garden	Forest path	Garage	Child	man
Deer	Residential building	Field	Sunflowers	Forest	Meadow	Child	Auto	Street
Mushrooms	Forest	Village	Peacock Eye	Forest path	Meadow
Forest	Field	Auto	Combine harvester	Squirrel	Football	Ladybug	Residential building	Window	Garage	Elderberry Shrub	Residential building	Squirrel	Street	Forest path	Field	Sky
Auto	Residential building	Garden	Carrots	Forest	Cornfield	Grainfield	Village	Street	Photovoltaic cells	Combine harvester	Church
Residential building	Human	Squirrel	Deer	Peacock Eye	Vineyard snail	Auto	Forest	Meadow	Bowtie	Beetle	Mushrooms	Beehive	Window	Field	Street	Sky	forest path
Mushrooms	Squirrel	Residential building	Deer	Football	Peacock Eye	Field	Bench seat	Flowers	Village	Auto
Auto	Village	Beekeeper	Bicycle	Mushrooms	Football	Street	Crow	Field	Combine harvester	fallen tree	Beehive	Residential House	Forest	Human
Residential building	Forest	Football	Vegetable bed	Bach	Mushroom fly	Forest	Squirrel	Street	Field	Beehive	Balcony	Plants	Garage	Nettle	Hanging pelargoniums
Football	Field	Residential building	Forest	Grainfield	Garden	Apple Tree	Garden	Garden shed	Flowers	Swing	Vegetable bed	Meadow	Window	Residential building	Combine harvester
Mushroom fly	Egg mushroom	Balcony	Swing	Fern	Field	Football	Peacock Eye	Sunflowers	Combine harvester	Forest	Field	Residential House	Beetle	Grainfield	Field	Meadow	Kind	Flowers

## Sheet: Data study 3 Middleschool
VP02x01	VP02x02	VP02x03	VP02x04	football	VP02x06	VP02x07	VP02x08	VP02x09	VP02x10	VP02x11	VP02x12	VP02x13	VP02x14	VP02x15	VP02x16	VP02x17	VP02x18	VP02x19	VP02x20	VP02x21	VP02x22	VP02x23	VP02x24	VP02x25
Hidden Object Mentions: Mention 1	Hidden object mentions: Mention 2	Hidden object mentions: Mention 3	Hidden object mentions: Mention 4	VP02x05	Hidden object mentions: Mention 6	Hidden object mentions: Mention 7	Hidden object mentions: Mention 8	Hidden object mentions: Mention 9	Hidden object mentions: Mention 10	Hidden object mentions: Mention 11	Hidden object mentions: Mention 12	Hidden object mentions: Mention 13	Hidden object mentions: Mention 14	Hidden object mentions: Mention 15	Hidden object mentions: Mention 16	Hidden object mentions: Mention 17	Hidden object mentions: Mention 18	Hidden Object Mentions: Mention 19	Hidden Object Mentions: Mention 20	Hidden Object Mention: Mention 21	Hidden object mentions: Mention 22	Hidden object mentions: Mention 23	Hidden object mentions: Mention 24	Hidden object mentions: Mention 25
Test	Test	Test
church	House	Street	Mushrooms	Hidden object mentions: Mention 5	Conifers	Fields
one man	Mushrooms	Trees	field	Squirrel	house	garden	eichörnhen	car
Human	Tree	Isekte	Meadow	Ball	House	Fruit	Cereals	Flowers	Farm	Plants	Auto	Watering Can	an animal on a tree	Street	Farrad	Flowers	Garage	Scorpion	Bee	A capped Hokl
small farm	Animals	Insects	Bee	Ball	People	Bicycle	Bauer	Watering Can	House	Flowers	Treehouse	Forest	Treehouse	Auto	Garage	squirrel	Plants	Straße	Wheat	tractor
car	house	bank	mushroom	football	tree	forest	church	squirrel	garage	grass	earth	wood	trunk	a field	street
a man	mushrooms	apples	trees	house	garden	squirrel
house	car	garden	ball	bauer	sunflowers	tree	field	animals	village	grass	plants	garage	tarasse	flowers
unicorn	Auto	House	Fields	Football	Bank	Trees	Mushrooms	Plants	Solar energy	Landscape	several houses	Watering Can	Man	watering
Car	Ball	Bauer	Squirrel	Trees	House	Garage	Field	Garden	Plant	Grass	Tarasse	Flowers	sunflowers	village
house	garage	christmas trees	field	ways	tree
A car	A football ball	Forest	A house	Area under cultivation	Combine harvester	Garden	Wheat	Roof	Window	solar panels	Grass	Wood	Trees	Leaves	sky	Clouds	Sun
Trees	Photovoltaic panels	Football	Mushrooms	Sunflowers	Houses	People	Garden	Wheat	Grass	Combine harvester
Watering can	House	Garden	Tractor
I saw in the picture a greeting tree a train station,a house made of wood,then I saw carved wood that was on buten.
Trees	House	Grass
Tree	River	House	Wheat	Flower	wood	grass
a house	a garden	g	g	g	g	g	g	g	gg	g	g	gg	g	g	g	g	g	g	g	g	g	g	g	g
Trees	house	football	plum	Auto	water	wood
garden	Terrace	GARDEN	TREE	Football
garden	Tarasse garden	tree football	garden	home	people	b	treehouse	thought	windows
house	Garden	tree	Forest	flowers	child	garden	fence	car	wood	scroll	football	earth	meadow	hair	t shirt	pants	shoes
tree	garden	squirrel	house	a girl	car	meadow	mushrooms	field
field	house	animals	tree	wood	flowers	football
garden,	Mushrooms	Deer,	Tree	1Child	1Ball	Unicorns	House	Field	Auto	Meadow
car
deer	house	ball	mushrooms	marine beetle	wood	garden	car	swing	bank	girl
ball flowers mushrooms marine beetle wood garden car swing girl house bicycle water bank snake deer	wood	flowers	mushrooms	marine beetle	garden	car	swing	bank	girl
tree	home	car	football	bushes
animals	Houses	Trees	Gartner worker	Garden
bees	spider	car	wheat farm	farmer	tiger	houses	people
man	butterfly	yellow and red spot mushrooms	,yellow house	grey car in the garage	squirrels	bird house,	trees,	insects	a horse	blue house curl	beekeeper
A horse in the distance at the back	In the forest on the sidewalk a snail	A tracker in the background	Solar systems on the lower roof	Lots of green trees	A gray car in the garage	Corn Field	a man who made the track
Squirrel	Solar cells	Sidewalk	Beekeeper	Crow	Swing	Sunflowers	Firs	Balcony	Flowers	Auto	Bicycle	Beehives	Bench seat	Corn	Shrub	Field	Forest	Wiese	House	Window	Garage
Flag	Shrub	Conifer	Grass	Football	Field	House	Forest
Eaves	Football	red mushrooms	grey car
2 trees	a listening in	a bank	a house	a forest	a ball	mushrooms
2 conifers	Forest
Street	Field	Sunflowers	A gardener	A house	A beautiful garden
Very many trees	Houses	Animals	Plants	Flowers	Street	Farm	Sunflowers	Cereals
One house Two trees One street Sunflowers	A squirrel A cornfield A football	A Girl and a Swing
Mushrooms,	Trees	House	Garden	Grass	Forest	Tire	Farhad	Flower	Auto	Apple	Pear	Ball	Fruit tree	Vegetable	Пшениця	Поле	Комбайн	Небо	Город	Сонячні панелі	Бабуся	Білка	Місто	Павутина
a snail football a girl
One house, two trees, one street, sunflowers, one football, one squared
House	ball	house	tree	flowers	balcony
A house, two trees, a street, sunflowers, a football, a girl, a garden, a squirrel, a felt,	A river,the mushrooms,
Ball	Balcony	Auto	Small garden	Tree
Squirrel	Solar panels	Church	Garden	House	Wheat Field	Flowers	Forest	Tractor	Auto	Man	Fence	Street	Window	Tree trunk	Grass	Clouds
Mushrooms	a garage with car	a swing	a butterfly	a field	a wheelbarrow	a house	Sunflowers	a tree	a farmer
Squirrels	House	Pillz	Trees	Road	Grass	Plants
farm	field with wheat	human	tractor	house	court
trees	Houses	Auto	Schmeterling	Tractor	Beekeeper	Indoor	Inner floor	Standstill	Mushrooms	Tree Mushroom	Broken Tree	Solar panel	Flowers	Giant
trees	Auto	Ms	mushrooms	a ball	Unicorn	House	Garage	nuts	Field	trip	corn	Clouds
tree	auto#	woman	HOUSE	Food	nut	garage	field	wheat	corn	clouds
trees	a house	a wise	a tracker	a tree trunk	mushrooms	a field	a garage	a car	a football	solar panels	a woman	nuts	food	wheat	corn
mushrooms	football	people	a house	a garden	Schmeterling	clouds	Trees	bee house	snail	beekeeper	vegetables	bird	forest	wheat
mushroom	football	a house	Butterfly	garden	a house	clouds	Trees	bee house	snail	human	vegetables	bird	forest
barn	tree trunk	flowerbed	football	swing	car	solar	balcony
Löwenzah	Nettle	Wild strawberries	Carrots	Ferns	Fields	Cherry Tree	Mushroom fly	Mushroom (egg mushroom)	Peacock Eye	Combine harvester	River	Stones	House with garden	Beds	Fir Tree	Apple Tree	Grass
mixed forest in the background	a bird fowl	,grasses, an asphalt road,	a hedgehog	Mushroom fly	A field of cereals	Fir trees	,squirrel	,moss	a house with a car	Football	a dirt road	Cherry Tree	a mouse	beautiful stones	unfortunately egg
No idea
football	tree	grass	house	deer	fucks	field
beekeeper	Conifers	Football	Schwammerl	Mushroom flies	Solar pencil	Sunflowers	Spider web	Pine cones	Bach	Peacock Eye	Vineyard snail	Dandelion	Church	Bicycle	Swing	Orange Tree	Farmhouse	squirrel
Snail	Football	Butterfly	River	People	Bicycle	Houses	Trees	Flower	Squirrel	Strawberries	Mushrooms	Deer	Apple Tree	Cherry Tree
Fields NIT Cereals	Vegetable beds	Forest	a village	a beekeeper	a house with garage	a street	a child on a swing	a car with a cooker
Trees	Squirrel	Auto	Sunflowers	yellow flowers	Football	Cereal fields	Hill with field and house	pink house	Apple Trees
Football	Mushrooms	Butterflies	Beekeeper	Trees	Spider web	Flowers	Bach	Fields	Snail	Strawberries	Swing	Church	Dandelion	Bicycle	Orange Tree	Street	A lady	bench	squirrel
trees	fields	bach	house	football	car	strawberries	sunflowers	bank	away	swing	human	tractor	solar energy	wheat	snail	spider web	church	dandelion	squirrel	beetle	forest	fence	beekeeper	tree trunk
Conifer	Street	Sunflowers	Field	Tractor
a felled tree	fields of corn and ...	hospital	church	Butterfly	a house with a garage and sun systems	Egg mushroom	Conifers	A swing	Football and a house
football	Balcony	Butterfly	Flowers	Tractor	Trees	Squirrel	Human	Wheat	Raven	Houses	Mushrooms
Tree	House	Football	Tree trunk	Garage car n	Conifer	Flowers	Field	Bank	Sunflowers	Solar panels or similar	squirrel	Mushrooms	An anchor
house	garden	trees	fir trees	animals	egg mushroom	squirrel	vegetables	car
car	Beekeeper	Tree	Sunflower	Football	Tree trunk	River	Houses	Fields	Honey	Fir Tree	Apple Tree	Fences	mushrooms	Bank
football	House	Garden	Ms	Dog	Mushroom
Tree	Auto	Fence	Beekeeper	Honey	Solar panels	Balcony	Houses	Fir Tree	Tree trunk	Bank	Mushrooms	Football	Garage
Mushrooms	tree	car	people	house	football	field	squirrel
Auto	tree	swing	lady	flowers	football	church	main beetle	insects	street	bach	wheat	Mushrooms	terrace	house	strawberries	orange tree
Tree, Animals,Farm, People, Hmmel, Plants, Meadow
Soccer	Cereals	Three Houses	People	Squirrel	Auto	Garage	Forest	Water	Bicycle	Hospital	Stones	Plants	House roof	Bricks
soccer	house	Hospital	Corn	Bees	Mushrooms	child	Male	Carrots	Trees	Church	Eichörchen	Deer	Playground
soccer	Bicycle	People	Houses	Mushrooms	Hospital	Squirrel	Bach	Trees	Grass	Bank	Stones	Flowers	Garage	House roof
houses	Football	People	Meadow	Balcony	Bicycle	Mushrooms	Animals	Field	Bank	Bach	Stones	Trees	Auto	Hospital	Flowers	Garage	Hausda
Trees	Football	Squirrel	House	Garage	Solar systems	a field	Swing	Child	Auto	River	Bank	Street	Clouds	Vegetables
Football	Field	Garden	Flowers	Houses	a bank	Trees	House with garden
Trees	Mushrooms	Girl	Bicycle	Football	Swing	Squirrel	Field	Man	Houses	Flowers	Animals
Raven	Child	Beekeeper	Broken Tree	House	Auto	Sunflowers	Butterfly	Mushrooms	Firs	Multi-Thresher	Greenhouse	Field	Village	Street	Anteisenstraße	Farm
A Kinked Tree	two conifers	a solar system on a roof	a ladybug	an ant alley	A raven	Fields	a house	a car	Chanterelle(Chanterelles)	Fern	A small village	a human being
Houses	Mushrooms	Auto	Trees	Garden	Cherry Tree	Football	Grass	Swing	Flowerbed	Field	Flowers	Pond	Sunflowers	Garage	Squirrel	Earth	Wooden bench
Trees	Mushrooms	Church	Children	Houses	Meadow	Animals	Swing
a blue tractor in the background	unicorn on the tree	Sunflowers	a lot of meadow	a house	red with white dots mushrooms	light mushrooms	a wheat field	Mountains
Car	Child	Football	Corn	Combine harvester	Village	Fields	Mushrooms	Flowers	Trees	Fir trees	House	Garage	Cat	Wheat	Ms
trees	House	Squirrel	Butterflies	Mushrooms	Auto	Football	Sunflowers	Flowers	Plants	Meadow	Mountains
field	Tractor	House	Bank	Deciduous tree	Conifer	Sunflowers	Solar cells	Mushrooms
a girl	Trees	a car	Squirrel	Field	a house	Street	Garden
Ball	Church	Field	House	Garage	Auto	Bauer	Tractor	Sunflowers	Trees	Wood on the floor	Mushroom on the tree	Squirrel
Squirrel	yellow house	Football	Flag (plant)	Ladybug	Sunflowers	Cornfield	Fir trees	Nettle
A House	A cat
The trees the yellow field	The Squirrel	Planted fruits	The people	The beautiful nature colours green and colourful
Sunflower	Auto	Solar system	City	House	Wheat Field	Football	Tannenmald	Beekeeper	Tractor	Squirrel	Fallen tree	Playing child	Gmüße garten fly mushroom
sunflowers	squirrel	football	tree	fallen tree	2 firs	2 fly mushrooms	a beekeeper	strawberries	tractor	bird in the field	corn grown	car in the garage	solar cells on the roof	a fence	a vegetable patch	a gate arch with roses around it	street	mushroom on the fallen tree	wheat field	many small mushrooms in the forest	a small settlement at the top right	farm	church	2 white dots on the trunk of the fallen tree
2 trees,	Plenty of green space
Trees	Flowers	Auto	Meadow	Garden	Fence	Squirrel	House	Sky	Clouds
Tree	Meadow	Flowers	Farm	Sky	Field	Tractor	Beautiful day
House	Large garden	Flowers	Sunflower	Apple Tree	Mushroom	Auto	Squirrel
One Tree	A squirrel	Cultivation of expanses	Animals	A lot of grass
Two Firs	Football	Strawberry	House	Swing	Deer	Forest	Garden	Auto	Squirrel	Egg mushroom	Mushroom fly	Flowers	Combine harvester	Field	Want
Squirrel	Child	Football	Farm	House	Auto	Trees	Tractor	Mushroom	Meadow	Field
Mushrooms Schwamerl trees football Solapanele tractor dead tree trunk fields church sky clouds houses windows fly mushrooms flowers plants garden blackberries fence door yellow wall wheat
Mushrooms,	small vegetable garden	Conifers	Arable land	Solar system	Auto	Road	Bicycle	Trees
Football	House	Trees	Field	A building at the back	Fence	Street	Solar systems	Red mushroom
football	people	houses	mushrooms	fields	flowers	trees	snail	bank	squirrel	schnetterling
Mushrooms	Garden	Football	Trees	Field	Forest	a human being	Bach
Butterfly	Snail	Strawberries	House	Trees	A woman	A person who works with bees	A tractor	Mushrooms	More Houses	Football	Unicorn
Trees	Schmeterling	Ladybug	Snail	House	Auto	Unicorn	Mushroom	Sky	Meadow	Flowers	Girl	Grandma	Field	River
A football	A small garden	A car in a house	A house	A tree	A greaser	IN wood	The Cloud
no anung
ball	car	child	bank	trees	garden	flowers	mushroom	house	balcony	schmeterlinge	ladybug	meadow	sky	flow	field
Football	house	tree	human	flowers	car	garden	butterfly	Unicorn
a raven	trees	a squirrel	a football	many houses	a beekeeper	a farm	a farm vehicle
People	Farmers	Houses	Forest	Trees	Mushrooms	Green spaces	Arable land	Fertile soils	Plants	Vegetables or fruits are planted
Trees	Auto	Field	Squirrel	Butterflies	Mushrooms	Child	Tractor	Swing	Beekeeper	Beehive	Apple Tree	Tree trunk
Trees	Auto	Field	House	Garage	Squirrel	Butterfly	Red mushrooms	Yellow mushrooms	Child	Tractor	Swing	Beekeeper	Beehive	Apple Tree	Broken tree trunk
Beehive, Fir Tree, Plants, House, Degree, Insects, Leaves	Sky	Sun	Fir Tree	Plants	Insects
Mushrooms	Plants	Water	Stones	Insect	Wood	People
Trees	Mushrooms	Tractor	Dandelion	Sunflowers
Mushrooms	Trees	Häußer	Wildlife	Solar cells	People	Football	Ladybug	Areas	Grown vegetables/fruits	Tractor	Auto	Garage	Forest
Conifers	A field	A field machine	A Small Settlement	A beekeeper	Beehives	A garden	Pine cones	Mushroom flies	Schwammerl	A fallen tree	A tree mushroom
Fir trees	Mushrooms	Football	Boy	Squirrel	House	small garden	Farming in the background	Tractor	Hazelnuts	Deciduous tree	Garage	Auto	Ladybug	Tree trunk	Flowers	Bushes	school/church in the background?	Path	Forest	Fence	Willow	Solar cells on the roof of the house		k
House, street, football, lots of green space, a child, a field, a squirrel
Mushrooms	Trees	Fields	Nature	Cereals	Tractor	Green areas	Grass	Earth	House	Fence	Conifer
Football in the bushes front left	Mushrooms front right	Car in the garage	Solar systems	Yellow fields (left)	Green forest (right)	House (centered)	Large garden to the left of the house	Dog kennel in the garden
Field	Houses	Auto	Trees	Squirrel	Plants	Flowers	Garden
Trees	Mushrooms	Shrubs	Arable Farming
Farm, fields, animals, tractor, car, hill, road, flowers, green areas, all very idyllic
Deciduous tree	Conifer	Mushrooms	Butterfly	Football	Swing	Beekeeper	Field	Tractor	House	Tree trunk	Bicycle	Meadow/Grass	People	Squirrel	Spider	Bird
Football	yellow house	Unicorn	Trees	Farm	Garden	Sunflowers	River	Tribe	Plants	Fir Tree	Mushrooms
House	Field	Houses	Unicorn	Sunflowers	Auto	Landscape
Several trees with a squirrel inside	A house with a garden and colourful flowers, roses, sunflowers	Solar panels on the roof of the yellow house	A cornfield with a red tractor	A football stuck in a bush	Different types of mushrooms, fly agaric, mushroom	A brown wooden bench with nailed nails in it	A spider spun into a spider web	Various insects, butterfly link, beetles	Different markets in the back
Schmetteling	Mushrooms in red	Trees	Squirrel	A woman at work	A ball	Bed	Sunflowers	A girl	Plants	A tree trunk	A bicycle	Meadow	Stream/lake	Stones	Stone floor	Harvest Field	Wheat	tractor	A Play Wind	House	Several houses/buildings at the back	Mushrooms in yellow
Trees	House	Grass	Fir Tree	Football	Mushrooms	Swing	Butterfly	Plants	Fields	Bed	Path	Solar panels	Tree trunk	Garage	Auto	Balcony	squirrel	Why	Council Flowers	Combine	Cornfield	Sunflowers	Man	Ms
squirrel	building	windows	tree	natural	field	sunflowers	bite	branches	yellow house	football	gritty	mushroom	tractor	roots	flowers	meadow	grass	roof	plant	Wheat	wind turbine	deer	hospital	yellow mushrooms
A house	A ball	a bicycle
Field	People	Mushrooms	Beetle	Squirrel	Flower	Hospital	Football	Balcony	Trees	Houses	Bed	Grass	Roots	Butterfly	Sunflower	Bicycle	plants	Windmill	deer	Wheat Field	Fälder	yellow mushrooms	spider web	Little girl
yellow house	trees	green area	Football	Unicorn	Farm	Garden	Garage	Plants	Fir Tree	River	Tribe
Trees	squirrel	a house	a ball	Water	One Street
Plants	child	Beekeeper	Tractor	Hay Balls	Meadow	Sky
Plants	Fields	Beekeeper	Tractors	Sunflowers	Sky	Wise	Hay Bales
Tree trunks	Trees	Child	Auto	House	Flowers	Garage	Harvest
Vagalhaus	Spider Web	Inker	Squirrel	Bicycle	Swing	Grainfield	Forest	felled tree	Mushrooms	Ms	Flowers	Houses	Village	Church
Tree	Insects	Mushroom fly	Bank	House	Garden	Football	Auto	Bank	Forest	Grasses	Green	Roof	Chimney	Window	Fence	Earth
Mushrooms	Schmeterling	Fir trees	Sunflowers	House	harvesting field	Wheat	Wind turbine	Tractor	Football	Deer	Tree trunk	Bach	Bees	Girl	Boys	Hospital
Football	Squirrel	Solar panels	Mushrooms	Field	M;thresher	Road	Tree trunk	Forest	House	Balcony	Garden fence	Street	Grass	Window	Auto	Butterfly	Wind	Cornfield	second house	Man A Woman	Bach
Football	Trees	Houses	Garden	Flowers	Mushrooms	Butterfly	Squirrel	Person
Football	Houses	Flowers	Squirrel	Butterflies	human
Football	Meadow	sky	Child	Hay Ball	car
Mushroom fly	Butterfly	People	Houses	Trees	plants	Squirrel	Deer	Beehive	Large green area	Egg mushroom
A tree	Bicycle	Blackberries	Carrots	Ball
Auto	Ball	House	Field	Mushrooms	Trees
A ladybug,	Trees	A house	A field	A bird	A bush	A meadow	Hay	A brook	A butterfly
Sol system	car	Bicycle	Beekeeper	Field	of flowers	Combine harvester	Church	Bach	Trees	Butterfly	Spider	Squirrel	Ha
Auto	solar system	Beekeeper	Flowers[nature]	Field	Combine harvester	Bicycle	Church	Unicorns	Houses	Bach	Spider	Butterfly
House	vegetable patch	garden	Trees	Street	Auto
Forest, field, a child, houses, apple trees,	Football, corn cob, bench, car, animals,	Garage,
a house	a squirrel	a deer	a forest	a farm
Animals e.g., dew	mushroom	Forest	Monblumanfeld	Solar system	Gruutergarten	Beehive	Garage	Meadow	Heuser	2 people
Bauer	house	Field	Butterfly	small town	Auto	Garage	Pfilyen	Garden	Flowers	Forest	Wood	Sun	Clouds
Mushrooms, squirrels, fruit field, cereal field
Trees	Children's	Animals	Mushrooms	Insects	Building	Playground	Swing	Squirrels	Flowers	Plants	Sidewalk	Solar Solar
Field	Church	Mushrooms	Houses	Street	Animals
Conifer	Mushroom	House	Street	Vehicle	Earth	Plants	Sky
Car Swing Child Tree Garage	House Leaves Mushrooms
A big tree, away, house, garden, green area, sky, peaceful landscape
Trees	Squirrel	People	House	Auto	Fields	Forest	Street	Swing	Bird	Sky	Sun	Mushroom
Mushrooms	Tree	Squirrel	Meadow	Field	Forest path
A woman, mushrooms, fir tree, field, houses, wheat
Tree, sky, house, plant football flowers, squirrel
Spider web	Car	Solar panels	House	Garden	forest	Field	Squirrel	Bicycle	Mushrooms	Ball	Beekeeper	Apple Tree	Cherry Tree	Fir
Many plants, fields, house with garage and car, sun, eichh
Butterfly,	Snail,	Houses,	Trees	Mushrooms	garden	Tab Tree	Squirrel	Football	Forest	Man	Child	Roads	Mold	Pink Flowers
Trees	A house	Football	People	Street	field	Fruits	Squirrel	Birds
House	tree	Wheel	Auto	Balls	Vegetableball	Bank	Apple	Apple Tree	Mushroom	Railings	Combine harvester	Church
House	tree	Garden	Plants	Apelbaum	corn	Mushroom fly
car	house	conifers	church	sunflowers	field	fruit trees	vegetable prayer	swing	street	mushrooms	football	bach	garden shed	children
Tractor	mushrooms	Sunflowers	various plants	a football	fruit trees	a yellow house with a red roof	Trees	a tractor working in the field
Dandelions	fir trees	Auto	Fields	Mushrooms	Cat	Football	Garage	House	Church	Butterfly	Berries	Solar systems	Meadows
Ball	trees	Swing	Tracktor	Child	House	Squirrel	Field	Mushroom	Auto	Meadow	Bank	Street	Egg mushroom	Sunflowers	Ladybug	Vegetables	Council Flower	Earth	Forest Floor
Tree	Football	Human	Mushroom	Field	Flus	Park bench	House	Bed	Church	School	Hospital	Scmetterling	Auto	Apple	Spider	Spider web	Forest	Fir	Squirrel	Ladybug	Stones	Broken tree trunk	Bauer	Earth
Mushroom fly	Fir Tree	Strawberries	Footnote	House	Cereal	Combine harvester	Dandelion	Flag	Squirrel	Tree trunk
Tree	Football	House	Auto	Mushroom	Field	Sunflower	Street	Tractor	River	Combine harvester	Field	Solar system	Garage	Spider web	Spider	Bed	School	Forest	Fir	Squirrel	Marin beetle	Stones	Bauer	Earth
Field,	Combine	Conifers	Deciduous trees	Football	Butterfly	Mushrooms	Tree trunk	People	House	Beetle	Mushroom fly	Fruits	Vegetable bed
House	garage	ball	butterfly	car	squirrel	field	tractor	street	mushroom	tree	tree trunk	dog	cat	church	dandelion	bears
mushrooms	football	Spider	Spider web	House	solar	Grass	Marin beetle	Auto	Garage	River	Stones	School	Broken logs	Swing	Bauer	Church	Leaves	Field	Bed	Wheat
House	trees	Garage	Auto	Field	plants	Cat	Mushrooms	Dandelion	Church	Butterfly	Berries	Solar
Mushroom on tree	tree	Tractor	Fields	Street	Football	Gardener	Apple	Beetle	Ball	House	Child	Bush	FeldwegAuto	Garage	Spider web	City	Bed	Garden	School	Forest	Fir	Felled Tree	Earth	Flowers
butterfly	Meadow	Spider	Trees	Snail	Hay Bales	House	Garage	Auto	Small House	Flowers	Tree trunk	Fence	Garden	Staße	Wheat	bears	River/Stream	Mushrooms	woman	Squirrel	Ladybug	Machine on field
Ladybug	spider	Butterfly	Combine harvester	Bicycle	Animals	Nuts	Grapes	Auto	Snail	Fields	Bed	Braiding	Strawberries	Staße	Fence	Sky	Meadow	Woman with Pointed Hat	girl next to the bike	Bach	Mushroom flies	Mushrooms	Solar system	Squirrel
Ladybug	butterfly limb	Solar system	Vegetable bed	Schwammerl	Nettle	Honeycombs	Snail	Nettles	Log	Housing group	Fields	Street	Sky	Meadow	Fence	Apple Tree	Walnut	Gardener	Flowers	Fir	River	Roof	Hat	Berries
House	trees	Ball	Mushroom fly	Mushroom	Balcony	Human	Butterfly	fallen tree	Plants	Flowers
a fallen tree	Conifers	Beekeeper	Deciduous trees	Squirrel	Car	Solar system	Egg mushroom
Trees	football	Flowers	River	One person	Fox	A house	Plants
mushrooms	house	school	plants	trees	Lots of greenery	spiders	spider web	Field	girl	bauer	school	swing	wheat	hospital	church	flow	Stone	Grass
Ball	farmer's field	Tree trunk	Children	House	demolished tree	Trees	Street
two fir trees	an apple tree	a squirrel	a combine harvester	a field	trunks earth
Squirrel	trees	Houses	a street	Girl with Bicycle	a farmhouse	Tractor on wheat field	Forest
Football	squirrel	Mushrooms	Trees	Sunflowers	Wheat Field	small flow	yellow house	Fields
Egg mushroom	Spider web	Football	Forest	Grainfield	Fallen Tree Trunks	House	Child	Flowers in the cornfield (poppy)
SUNFLOWERS	SQUIRREL	Bee stick	1 PERSON	FOREST (UNLEASHED)	Solar Panels	SMALL GARDEN	2 STOREY HOUSE WITH A GARAGE	1 CAR	Big MUSHROOM IN the FOREST	1 lane road	FIELD PATH TO THE PARK BENCH	BRENNESELN	CONIFERS	DECIDUOUS TREES
a football	a farmer	a field with red dots	a fallen tree trunk	a house with solar system	PARK BENCH
Football, mushrooms, houses, car
a house	Trees	Garden	Flowers
Mushroom flies	Spider	Snail	Football	House	mushrooms	Tree trunk	Raven	Forest
Fir Tree	Mushrooms	Apple Tree	Ball	Bench seat	garden	Solar panels	Child	Apple Tree	Wheat	Auto	Garage	House	Village	Tractor	Sunflower	Chamomile	Grass	Earth	Cherry	Strawberry	Bauer	Squirrel
House	Solar System	Squirrel	Trees (forest)	Child	swing	Egg mushroom	Sky	Grass	Flowers
Apple Tree	Cherry	Ball	Girl	Mushrooms	Mushroom	Swing	Solar panels	Squirrel	Wheat	Sunflowers	Auto	Garage	Village	Tractor	Chamomile	Grass	Earth	Fir Tree	Strawberry
Bank	field	Houses	Trees	Squirrel	Houses	Sky	Grass	Schwammerl	Mushrooms	Leaves	Earth	City in the background
Forest	deer and roe deer	Mushrooms	Fields	Hospital	Human	Hill	Squirrel	Human	Meadow	Garden	Sky	Street
A football	A squirrel	A house	A car	A spider	Residential Houses	A butterfly
a squirrel	a ball in the bush	Kids playing with the ball	a house	Trees	A flower	a car
A house	A child	A squirrel	A garden	A garage	an orange butterfly	A field	A scarecrow	Grass	Schwammerl	Sky	(Far away): Houses
A house	A coniferous forest	A beekeeper	A field of goat's wheat	A cobweb	A solar system	Mushroom flies	A car in the garage	One way	A bridge	A river	A butterfly	Animals	A vehicle on the cornfield	You can see a bit of a village	A meadow
trees	spinning	garden	house	mushrooms	A tree trunk with a mushroom	snail	water	garden shed
Football	squirrel	Sunflowers	House	Combine harvester	ball	Mushrooms	Forest	Field	Bank	Flowers
Mushrooms	houses	Swings	Deer	Auto	tree trunk	Ball	Green space	Field with red dots
a house, a farm, football	a garage, a car, flowers
Mushrooms	Combine	People	Trees	Forest	butterfly	a barn	a house with solar panels	multiple fields	a car in a garage	Sunflowers
a house	one person	a squirrel	a forest	flowers	a road	a garden	car	wiesen	swing	Mushrooms	Salad	it's in a country	plants	garage	Fence
Football, House, Trees, Landscape	lawn, sunflowers, car, garage	Sky, clouds, earth, field
trees	house	human	field	tractor	butterflies	garden	deer	animals
farm, house, football, flowers	garage, car
Houses	church	Football	Church	Mushroom	sky	child playing	small forest	Fence	Girl with Orange Beard Hair	Antenna	Trees	Flowers	Street
Conifers	Combine	various fruit trees	Mushrooms	Fields	bench	House with solar system and bed	Street	Cars
football,church.house,grain,village,forest,fox,owl
A house	A tree	Children
tree	farm	Human	street	field
Squirrel	Street	church	House	Terrace	village	River	Balcony
Conifer	Car	Squirrel	Mushrooms	Wheat	Tree	House	Garage	Tractor	Field	Garden	Football	Bauer	Window	Children	Shovel
mushroom	House	sheet	tractor	grass	Street	sunflower	door	cloud	windows	tree	field	garden	sun	earth
Courtyard	Farmer	Tractor	Field	Houses	Sky	People	Meadows	Sky	Birds	Window	Poppy field	Sun	Flowers	Beehives
a football	a mower thresher	a house	a field	a squirrel	Trees	Trees or forest
House	tree	Grass	Mushrooms
Conifers	acorn trees	Fieldwork	Mixed forest	Football	a felled tree with annual rings	Swing	Children	Fields	Tractor	Mushrooms
tree,house,garden,grass,size
Wheat	Trees	House	green areas	Apples	House	Courtyard	Meadow
Ball	Apple	Flowers	Grass	House	Garden	AST
Field	Tractor	Butterfly	Wheat	Trees	Tree
Conifers	Combine	various fruit trees	Mushrooms	Houses	Flowers	Village	Plants	Animals	Flowers
7 houses	1 hospital	Apple Tree	Cherry Tree	a girl	Fields	Mushrooms	Flowers	Trees	A ball	a bench seat	Cereals	Area under cultivation	Paths
Tree	car	Animals	Ball	House	a swing	Field	Valley	Dog
Trees	car	Ball	House	hospital	deer	ree	a man	animals
Treehouse,garden,grass,trees,front door	House
Auto	House	Farms	Football	Garden	scmetlin	Squirrel	Trees	Tractor	Church	Swing	Solar panels
nega
Squirrel	House	Tree	Street	Ball	garage	Road	Plants	Butterfly	Earth	Grass	Flowers	Wheelbarrow	Sky	Bird	Sun	Clouds
Trees	Houses	Flowers	Child	Mushrooms	mushroom	Fields	Garden	Wheelbarrow	Plants	Meadow	Window	Door	Birds
Squirrel	House	Tree	Street	Ball	squirrel	Mushroom	Plants	Butterfly	Earth	Grass	Flowers	Sky	Sun	Bird	Wheelbarrow
Beekeeper	Child	House	Field	Forest	Path	Trees	Garden	Hill	Swing	Snail	Street	Combine harvester	Bird	Forest path
Football	House	Bushes	Branches	Trees	Bank	Grass	Leaves	Earth	Snail	Child	Wheat	Beetle	Bricks	Window	Roof	Plants	Flowers
Football	Squirrel	Trees	Auto	River	Village	House	Flowers	Fruit	Child	Swing	Farm	Tractor	Garden	Garage	Firs	Church
A swing	A House	Two Trees	A girl	A bicycle	Field	Flowers	Birds
Trees	Fields	Village	Houses	Children	Mushrooms	Fieldwork	blue sky	Solar system
Houses	Fields	Trees
Squirrel	Tree	Houses	Child	Flowers	bees	Plants	Fields	Garden	Wheelbarrow	Meadow	Tighter	Door	Birds
Mushrooms	a swing	A house	a girl	A bicycle	mushrooms	Flowers	a bird
squirrel,Aoto;
A beekeeper	a car in the noise	a child	A snail	Fields	a balcony	a swing	a house	A bird	A bug	A deer	Hill	Sol system	Berries	A combine harvester	Grass
Ladybug	Deer	Mushrooms	Squirrel	Solar system	A forest	Acorn Tree	Dead Tree	Spider web	Butterfly	Auto
Trees	Children	Plants	Building	Animals	of donkey	Mushrooms	Playground	Swing
Tree and meadow, house with a large garden	Animals and a Farm	Green space	Sunset in Summer	A farmhouse	bugs	Birding	Quiet environment
Solar panels, houses, combine harvesters, flying mushrooms,
Combine harvesters, solar panels, fly mushroom, houses, paved road, squirrels, firs, car, flowers, wheat, windows, sky with clouds, sun,
yellow house	Ball	Butterfly	Squirrel	Trees	Wooden fence	Fields	Garden	Gate	Dress	Road	Bushes	Blackberries	Lingerie Dresses	Window	Door	blue house	a Child
deer	football	unicorn	mushroom	bird	a farmer	beetle	flower	field	fence
football	garden	house	squirrel	mushrooms	garage	sunflowers	fir trees	fence
Butterflies	horse	Mushroom	squirrel	Garage	garage	People	Trees	Leaves	Birds
a house	trees	flowers	unicorn	wheat	garden	a tree trunk
Children	garden	Unicorn	football	Garage	one street	Sunflowers	Pfeard	Tent
sunflowers	fly	squirrel	house	car	House	mushrooms	bee	butterfly	meadow	street
bee	fly	deer	football	house	tree	flowers	unicorn	trees	car	mushrooms	raven	nut	meadow	birds
Raven,	Butterfly	Auto	Fly	House	butterfly	Plants	Tree	nut
Football	Car	Trees	Street	House	mushrooms	Sky	Cloud	Plize	Bach	Beekeeper	Mäch
a river , fields ,house, bird	Meiss , Garage
Football	Houses	Flowers	Trees	Tracktor	Sun
Bowtie	raven	Butterfly	Car	House	Oak	Tree	Flower	Mushrooms	Squirrel	Deer	Horse
Football	squirrel	House	Trees	Butterfly	Garage	Fields	blue house	Flowers
ball	garbage	house	beume	squirrel	Farmer	sun	mushrooms	human	feuerhüdran	schreucher	car	flowers	tractor	field
Football	Squirrel	Butterfly	tractor	Trees	clouds	Child	Houses	Forest	Flowers	Mushrooms	Get
a football	Trees	a house	a deer	a child	oak	a big house	one way	a meadow	Flowers
Child	Swing	meadow	ball	house	one man	unicorn	sun	clouds	fire hydrant	lightning	bushes	people	car	farm
Football	Trees	Mushrooms	Auto	Squirrel	garbage	Farm	Houses	Garden	garbage	Sun	Field	Shrubs	Flowers	Clouds	Human	Bach	Leaves	Grid	Planting
House	Farm	Mushrooms	Auto	football	tractor	garbage	Sun	Garden	Field	Tractor	Clouds	Human	Shrubs	Bach	Leaves	Flowers	Grid
Football	Car	Trees	Bach	Beekeeper	Eichernchen	Church	Field	Combine harvester	Mushrooms	Bank
Football	Mushroom	Sky	Trees	Earth	house	Grass
Trees, squirrels, house, path	Meadow
Butterfly	Squirrels	House	Lake	Deer	Plants	Meadow	Road	Child	Swing	Male
trees	human	tree trunk	Mushroom	house	Trees
Football,girls,garage,house,	unicorns,trees,	Fallen tree trunk, farm
a church	river	mushrooms
Church	deer	Football	City	Flowers	Balcony	Bees	Mushroom	Tribe	Trees
a girl, a small forest, sunflowers	a football, mushrooms , a dirt bug, a field, a tractor	a house , a flower bed, a street,	a spider web, a combine harvester, egg mushroom,	a fallen tree, a greenhouse	Child
Houses	forest	Bank	Highrise	Bach	One oak kitten, one fox	Wood	(Corn)Field	Church	Auto	Solar systems	Meadow	Door	Window	Garage
A girl,a football,a fallen tree without a crown,spider web with spider	A mowing thresher,an egg mushroom,a greenhouse,a road	Calf kitten	deer	A city	Squirrel
Football	Trees	a house	a tractor	Mushrooms	Fox	Street	Flowers	Animals	Farm
Football,forest,village,children,farmers,	Green space,tractor,house,flowers,squirrels,	Plant
Football, green space , village , child, farmer ,	Tree , tractor, house, flower , squirrel	Plant,
a house	a sore throat	a tree stump
Sun	Football	Squirrel	Tree trunk	House	Field	Tree	Water	Auto	Sky	Grass	Flower	Bushes
Mushrooms	People	Forest	meadow	Trees	Church	House
Wood	House	Trees	mushrooms	Football	Schmeterlinge	farm
A house	A car	A squirrel	A tractor in the background	More houses in the background	Field	Field
a house	a field	a football	a threshing	a garden
Mushrooms	Trees	a garage	machine a car	a football	Multiple Trees	Clouds	Sky	a human being	the sun	Grass
Bicycle	Solar panels	Auto	House	Trees	a house/hut	Squirrel	Beekeeper	Field	Tracktor	Vegetable garden	Sunflowers	Swing
A house	A tree	A squirrel in a tree	A Garage	Brown Mushrooms	Deer	A balcony	A Harvest	Sunflowers	A river	A football	Flowers
Trees	Mushrooms	Plants	Ball	House	Red and white mushrooms	Flowers	Earth	Shovel
Raven	House	field	Meadow	Children	Water	Wheat	swing	Slush	Sunflower	Trees	Mushroom	Schmeterling	Football
A football	A house	A car	Earth	Mushrooms	Tractor	Bees	Grass	A field	Squirrel
Flowers	Mushrooms	Cabin	Sky	Trees	Trees	Clouds	Auto	Tractor	Apple	Leaves
Auto	Tree	Football	Spider	Soinnennetz	A football	Unicorn	Butterfly	Mushrooms	Bank	Sunflower	Bach
Shovel	Sunflowers	Mushrooms	People	House	Houses
Tree,house,mushrooms, forest, vegetable garden,field,village,scarecrows,tractor,flowers,sky
Mushrooms	Vegetable graters	Field	Tractor	Village	Trees	Flowers	Trees	Ladybug	Squirrel	Sunbataria	Auto
House	Meadow	Plants	Dog Derecking	Cat	House	Wood	Trees	Auto	Tractor	Fountain	Tanenbaum
Field	House	Football	Machine	Garden	Animals	away	Fence
A grey car	a yellow house	a football	couple of pigs	Blue Sky	Trees	A bouquet	Birds	A garden	a balcony
A ball was lying in a bush	A bicycle stands on the roof	A combine harvester mows the field
A house	A bicycle	A dragonfly	trees	Garden	a Gargae	Carrots	Earth	Tomatoes	Flowers	Squirrel	Hedges	Meadow	the sun	Frog
house	garden	trees	a ball	a forest
A house	A girl	A meadow	Trees	Apples	Girl	Sweetheart	Garden	Farrad	Tomatoes	Carrots	Earth (potting soil)	Potatoes	Hedges	A squirrel	The Sun	Frog
Trees	Garage	Bach	Marine	A girl	Flower	Mushrooms	Chair	A man	Houses
A house	A house	Flowers	beetle A squirrel	brown mushrooms	Flowers Bed	A Harvest
House	Squirrel	Trees	Mushroom	Solar cells	A Garage	Plants
tree	house	street	Animals	people	Feld	car	garden	gaertner	fly fungus	garage	spring	balcony	one pass	terrace	green
A house	A football	Solar panels	Combine	Garden	river	Fields	Forest	Mushroom fly	A passage to the garden	Garage	Auto	Honeycombs
House	Forest	Trees	Garden	Tractor	Gärtner	Bank	Animals	People	Sky
Auto	House	Children	Trees	Street	Strasse	Garden	Squirrel	Plants	Solar panels	Tractor	Bach	Mushrooms	Earth	Cooked	Bush	Butterfly	Football	beekeeper	Sunflowers	Beehives	Forest	Road	Tree trunk	Wheat
a house	a car	Trees	a Butterfly	a garden	Field	Mushrooms	a football	a snail	a tractor	Insects	a unicorn	a meadow	Flowers	Solar panels	a balcony
Tree mushroom sand car road white thing of road
Airplane
Houses	Auto	Mushrooms	Trees	Solar panels	One River	Garden	Flowers	Football	Squirrel
a house	a car	a girl	an apple tree	a cherry tree	Road	a Schmeterling	Mushrooms	Trees	a football	a snail	Salads	Insects	a swing	a tractor	a bicycle	a balcony	a Unicorn	a garden house	Beehive	Flowers	a river	Solar system	Berries	multiple buildings
tree	house	tractor	a butterfly	a garden	a pear tree	a swing	a car	a garden	Meadow	a snail	a squirrel	Animals	Insects	Mushrooms
House	Garden	Football	Forest	Trees	a river	Tree trunk	Field	Garage	Auto	Houses
Auto	Field	Combine harvester	Tree	House	City	Street	Garden	Football	Squirrel	Apples
a house	Garden	Forest	Fields	Garden shed	Person	Squirrel	Bach	Auto	Street	Football	Sunflowers	Firs	Mushrooms
House	Green
Mushrooms	Football	Cereals	Field	Butterfly	Photovoltaic System	Garden	Tractor	Earth	Trees	Grass	Street
Field	Church	Trees	Tractor	Child	House	2 houses
house
Squirrel	House	Arable Farming	tree	Balcony	River	Grass	Football	Fields	River	Auto
agriculture	squirrel	tree	house	ball	solar sheets	car	flowers
House	Auto	Garden	trees	Balcony	Meadow	Door	Window
Mushrooms	Houses	Forest	Temple	Potato	Wheat	Child	Football	Auto	Solar panel	Garden
Snapdragon	Ladybug	Squirrel	Egg Chanterelle	Mushroom fly	little person	Fields	Bed	Trees	House	Mountains	Acorns	Pine cones	blue sky	Leaves	Plough	Sunflowers	small white flower	Tree trunk with mushroom	Deer
Deer	Squirrel	Mushroom fly	Butterfly	Hospital	Auto	beekeeper	Bees	Field	Tractor	River	Forest	Tree trunk	Garage	Grass	Houses in the background filled with church
Butterflies	Tractor	Pig	Farmer	Trees	Fields	Meadows	Barns
Football	Auto	Firs	Butterfly	House	Child	Gardener	Fields	Squirrel	Bicycle	Garden
Football	Tree	House	Car	City	Butterfly	Child	Gardener	Fields
a butterfly	a swing	a deer	A Church	a large house	a garage	a car	a little girl	a small house	bäümer	a garden	honeycomb	large branch	grass	a balcony	flowers	street
Fir trees	rotten felled tree	a squirrel on a deciduous tree	a field with a combine harvester	a small herb garden	a wooded area	a football in a bush	a country house
A car	Three Houses	A street	Many fields	A bed	Lots of trees	A squirrel	Meadow	A garage	A wooden bench	The sky	Clouds	Wheat Field	Track
House	Girl	Sunflowers	squirrels	Plants	Street	Trees
house	mushroom	flowers	people	animals	church #	sun	butterfly	flow	car	incorporated	football	garage	bank	bite	straw	huo
Fußall	House	Squirrel	Butterfly	Terrace	LOTS OF FLOWERS	Sunny Himmek	Fir Tree	Small River	Garden	Cooking rack	Black Car	Mushrooms	Snail
Sunflowers	House	A football	a butterfly	Trees	A girl	Garage	Plants in general	Sky	Sun	The floor	Fields
a ball	a house	a child	trees	Sunflowers	a sun	Smetterling	a river	A car	Squirrel	A garage	a fir tree	Church	flowers	a bank	a bed	Mushrooms	straw/hay	tractor	Meiss
Football	Squirrel	Mushroom	Deer	fallen tree	River	Butterfly	Vegetable bed	Field	Combine harvester	House	Au
Egg horns	Apple Tree	Forest	Garden	Fields	Solar system	Car in the garage	Football in the bush	River	Pine	Firs	Church	Farm	Houses
A fallen tree	A squirrel	A village in the background	A Farm	A ball	A bank	A beekeeper	One way	Hill	River	A house	A garage
House	Football	Sunflower	a girl	Schmeterling	Plant	Garage	Trees	Sky	Sun	Floor	Field
Ball, House, Combine, Schmeterling,	Field,Trees, Sky, Road,Car, Birds
Butterfly	Football	Conifer	deciduous	Sunflowers	Grass	Combine harvester	Barn	Wheat	House	Nettles	Dog	Squirrel	Bank	Mushroom flies	Church	Marin beetle	Snail
Fir Tree	Snail	Mushrooms	car	Bach	Garage	House	Football	Garden	Tree trunk	Bushes	Flowers	Squirrel	Terrace	Butterflies	Street
a house,	Bolkon	Garden	Car	Trees
trees houses squirrel cars a school street ball mushroom tractor field
Ball,House,Combine,Smetterling,Field,	Trees,sky,road,car,birds
Mushroom flies	Firs	Field	Agricultural land	Fields	Girl	Football	small farm	Sun	Beekeeper	Sunflowers	Garage	Auto
House	Girl	Auto	Deer	Spider	Snail	Trees	Garden	Swing	Bicycle
a girl	a football	butterfly	house	car	small field	planting	garage	trees	fir	away	large fields	sunflower	sun
Fruitful Soil Sun Sunflower	Tractor,tomatoes,houses,mushrooms,football,landscape,swing a child,a forest,garage
ball	house	shrub	car	sky	solar panels	fuchs
Einchonchen,	A car in the garage	Football	trees	Swing	A house	Wood
Butterfly	Football	Tractor	house	Garden	A fallen tree	Flowers	Plants	Fields	Garage
Squirrel	House	Girl	Car	Garden	Trees	Deer	Snail	Butterfly	Spider
House	Garage	Fields	Garden	Plants	Tractor	Meadow	Butterfly	Football	Tree
Ball	Tree	furd	House	Auto	flow	schmeterling	Bauer	Road	Unicorn	Meadow
house	car	sunflower	Garage	butterfly	football	church	fir trees	tree	people	flowers	bank	bite	animals	mushrooms	squirrel	flow	straw	child	tractor	Meißfeld	nut	food	hay
I saw a squirrel on the tree.	A car in the garage	A girl near the swing	Fungi in the forest	Children
Football	Conifer	Scmetterling	snail	Marin beetle	Sunflower	Mushroom flies	House	Bank	Squirrel	Dog	Nettles	Wheat	Notes	Combine harvester	Grass
a house	a butterfly	a meadow	a street	half a forest	a few animals
Auto	Bank	Ball	Haus	Child	Trees	Corn Field	Grass	Plants	Tractor	Cooking	Fireplace	Straw /Hay	Fir Tree
Football	Auto	House	Beume
Football	house	solar system	child	mushroom	squirrel	church	village	swing
A house with satellite plates	A tree	People
Houses,skies,cars,people,sun,clouds
a ladybug	a football	a deer	a day peacock	a squirrel	Egg mushroom	a balcony	a field of cereals	a combine harvester	a house	a broken tree trunk	a snail	a fly mushroom	Flowers	a meadow	Church	a child	a small forest	blue beetle	beekeeper	Garage	Fir trees	River	Swing	Solar system
Field	Garden	Forest	eye house	Trees	Field mower	Mushrooms	Felled Tree	Football	Boy	Gertreide	Squirrel	Sunflower	Honeycomb	Flowers	Butterfly	Marin beetle	Solar system	car	bicycle	Balcony	Deer	River	Carrots	Street
There was a church	a child played	the house that is in the center has a dollar system above the garage	there was a beehive in the garden	to the right there was a sunflower field	vegetables were also grown	there was a ball on a bench	there was a deciduous forest nearby
Mushrooms	Deer	Combine harvester	House	Village	Solar system	Squirrel	Conifers	Deciduous trees	Beekeeper	Auto	Sunflowers	Butterfly	Paving stones	Pine cones	Vegetable beds	Garage	church	Meadow	field	Grain	Earth	Strain with mushrooms	Man	Ms
Combine harvester	Deer	Squirrel	sunflowers	Houses	Field	Mushrooms	Pine cones	Garden	Beekeeper	Trees	Butterfly	Auto	Driveway	Cereals	Meadow	Earth	people	Kinked Tree
to a squirrel	to a roe deer	to a butterfly	to a human	to a football	to a house	to a church	to a commercial vehicle	of flowers	to a forest	to a field	on shrubs	to a car	on cultivated plants	a path
Beekeeper	Butterfly	Squirrel	House	Trees	Mushrooms	Deer	Ms	Garage	Auto	Garden	Field	Combine harvester	Church	Football	Shrubs	Forest	meadow
a football	a snail	Egg mushroom	fly mushrooms	Sunflowers	Church	House	Garage	Beekeeper	Blue Beetle	Fir trees	fallen tree	River	Swing	Solar anchorage	Child	Garden shed	Combine	Cornfield	Car	Nettles	Marin beetle	Vegetable field	Blackbird	Balcony
House,Windows,Garage,Balcony,Terrace	Girl,Bicycle,Swing,Tree,Squirrel	Car,field,
a ball in a bush	a squirrel	a car in the garage of the house	a field	lots of mushrooms on the forest path	stone floor in front of the house	a yellow big house	large fir trees	a forest path leading to the house	a flower garden	several houses further away	a garden
Bach	Tree stump	Country road	Squirrel	Apple Tree	Chestnut Tree	Deer	Field	Tractor	Gardener	Sunflowers	Carrots	Flowerbed	Conifers	Forest	Cereals	Ladybug	Grasses	Forest Floor	House	Ga
Beekeeper	Field	Swing	Peacock Eye	Squirrel	Mushroom fly	Conifer	Bank	playing girl	Small Town	River	Deer	Tractor	Detached house	Auto	fallen log	Schwammerl	Moulds
House	arable land	wheat	Animals	people	tracktor	sky	grass
Mushrooms	Trees	House	Flowers	Shrubs	large green area
Squirrel	Mushrooms	Apple Tree	House	Fields	Football	Plants
Street	Trees	a house	Clouds	Sun	Sky	Bushes	Meadow
Squirrel	Trees	Houses	Sun	Fields
House	Football	felled tree	Tractor	Swing	Human	Trees	Earth	Bank	Grainfield	Arable crops	Garden	Herbs
House	Flowers	Trees	Bicycle	Squirrel	Spider web	Bach	Cherries	Apples	Mushrooms	Butterfly	Auto	Tractor
Football	Squirrel	Sunflowers	Mushrooms	House	Football	Street	Bicycle	Beekeeper	many green areas	Fir trees	Solar systems
Football	Flowers	House	Garden	Swing	Trees	Mushrooms	Field	Squirrel	Earth	Schwammerl	Auto	Girl
House	Human	Tree	Animals	Hill	Tractor	Grass	Flowers	Street	Mushrooms	Bach	Fields	Auto	Tree trunk
Conifers	Squirrel	Fields	Cereals	House	Garden	Sun	Sky	Animals	Trees	Sunflowers	Earth
Trees	A squirrel	A football	A cereal	A beekeeper	A house	Sollardach	a playground	A garden	A shed	flowers	A child	A combine harvester	Meadows	Houses in the background	A car	Honeycomb	One way
Ball	Trees	Field	field	House	Wooden bench	Road
Trees	Butterflies	Marin beetle	Vegetables	Houses	Tree trunk	Children	Beekeeper	Hospital	Church	Photovoltaic system	Cars	Flowers	Clouds	Window	Unicorn	Apples	Swing	Football	Meadow	Earth
Fir	Tree	Squirrel	Mushrooms	Egg mushroom	Farm	Church	Grass	Butterfly	House	Forest	red mushrooms	Attachment area	Sky	Cloud	Earth	Flowers
Beekeeper	Snail	Forest	mushrooms	Church	House	Garden	Squirrel	Mushrooms	Football	Rainbow	Child	Street	Hill	Tree
Football	Tractor	Farm	field	Trees	Street	Animals	Ladybird	Mushrooms	Auto	House	Bank	Squirrel	Ostrich	Human	Park	Balcony	Solar Panel	Roof	Flow	Stones
Tree	Needle
squirrel	raven	deer	field	schmeterling	multi thresher	people	trees	football	plants	houses	meadow
Football	Tractor	Farm	fly	Trees	Street	Animals	Ladybug	Mushrooms	Auto	House	Bank	Squirrel	Ostrich	Human	Park	Balcony	Solar Module	Roof	Tile	Stone
Trees	Green space	Grassland	mushroom field
Conifer left	Deciduous tree right	Squirrel on deciduous tree	nature	House rather in the middle
a house	Church	Forest with mushrooms	combine harvester in the background on field top right	a deer	Squirrel	Football
House	Harvest	Tractor	Field on which a combine harvester travels	Trees	Field	Birds
ball	birds	squirrel	Lots of animals	cat	flowers	balkom	country	garden	sun	sunflowers	fields	houses	fence
Trees	Grassland	Field	tree
Trees	Squirrel	Birds	house	Balcony	Fields	Sunflower	Garden	House
field	tractor	animals	Ball	birds	house	duck	trees
A house	Children	Cars	Plan the ball	A street	A playground a	A swing
A snail on a path	A house	a field next to the house	Plan the green	Mushrooms in the forest	Insect on tree trunk
Mushrooms	Fir trees	Squirrel	A forest	Bees	Beehive	Earth	Beekeeper	House	Auto	Combine harvester	Field	Meadow	Solar system	Bushes	Forest	Roof	Garage	Door	Window

## Sheet: Data study 3 Experts
SZ01_01	SZ02	VP02x01	VP02x02	VP02x03	VP02x04	VP02x05	VP02x06	VP02x07	VP02x08	VP02x09	VP02x10	VP02x11	VP02x12	VP02x13	VP02x14	VP02x15	VP02x16	VP02x17	VP02x18	VP02x19	VP02x20	VP02x21	VP02x22	VP02x23	VP02x24	VP02x25
Age: Please enter your age as a number!	Gender	Hidden Object Mentions: Mention 1	Hidden object mentions: Mention 2	Hidden object mentions: Mention 3	Hidden object mentions: Mention 4	Hidden object mentions: Mention 5	Hidden object mentions: Mention 6	Hidden object mentions: Mention 7	Hidden object mentions: Mention 8	Hidden Object Mentions: Mention 9	Hidden Object Mentions: Mention 10	Hidden Object Mention: Mention 11	Hidden object mentions: Mention 12	Hidden object mentions: Mention 13	Hidden object mentions: Mention 14	Hidden object mentions: Mention 15	Hidden object mentions: Mention 16	Hidden object mentions: Mention 17	Hidden object mentions: Mention 18	Hidden Object Mentions: Mention 19	Hidden Object Mentions: Mention 20	Hidden object mentions: Mention 21	Hidden object mentions: Mention 22	Hidden Object Mentions: Mention 23	Hidden Object Mention: Mention 24	Hidden Object Mentions: Mention 25
80	female	Corn field sunflower field, meadow with poppies and mower apple tree, pear tree oak, mixed forest church houses garden egg mushrooms toppled spruce tree sponge spruce forest
62	male	Overthrown tree	Mushroom on the tree	Natural forest	Ecihkatzerl	Vegetable garden	House	Garage with car	Cornfield	Combine	Street	another house
40	male	Egg mushrooms, fly mushroom, thimbles, elderberry, corn, cornfield, combine harvester, conifers, deciduous trees, vegetable garden with mixed beds, house with photovoltaic, blackbird/raven, garden fence, church, other houses, human, uprooted field,	Fly mushroom, thimbles, elderberry, corn, cornfield, combine harvester, conifers, deciduous trees, vegetable garden with mixed beds, house with photovoltaics, blackbird/raven, garden fence, church, other houses, human, uprooted field,	Fly mushroom, thimbles, elderberry, corn, cornfield, combine harvester, conifers, deciduous trees, vegetable garden with mixed beds, house with photovoltaics, blackbird/raven, garden fence, church, other houses, human, uprooted field,	Fly mushroom, thimbles, elderberry, corn, cornfield, combine harvester, conifers, deciduous trees, vegetable garden with mixed beds, house with photovoltaics, blackbird/raven, garden fence, church, other houses, human, uprooted field,	Fly mushroom, thimbles, elderberry, corn, cornfield, combine harvester, conifers, deciduous trees, vegetable garden with mixed beds, house with photovoltaics, blackbird/raven, garden fence, church, other houses, human, uprooted field,	Fly mushroom, thimbles, elderberry, corn, cornfield, combine harvester, conifers, deciduous trees, vegetable garden with mixed beds, house with photovoltaics, blackbird/raven, garden fence, church, other houses, human, uprooted field,	Fly mushroom, thimbles, elderberry, corn, cornfield, combine harvester, conifers, deciduous trees, vegetable garden with mixed beds, house with photovoltaics, blackbird/raven, garden fence, church, other houses, human, uprooted field,	Fly mushroom, thimbles, elderberry, corn, cornfield, combine harvester, conifers, deciduous trees, vegetable garden with mixed beds, house with photovoltaics, blackbird/raven, garden fence, church, other houses, human, uprooted field,	fly mushroom, thimble, elderberry, corn, cornfield, combine harvester, conifers, deciduous trees, vegetable garden with mixed beds, house with photovoltaic, blackbird/raven, garden fence, church, other houses, human, uprooted field,	fly mushroom, thimbles, elderberry, corn, cornfield, combine harvester, conifers, deciduous trees, vegetable garden with mixed beds, house with photovoltaics, blackbird/raven, garden fence, church, other houses, human, uprooted field,	Fly mushroom, thimbles, elderberry, corn, cornfield, combine harvester, conifers, deciduous trees, vegetable garden with mixed beds, house with photovoltaics, blackbird/raven, garden fence, church, other houses, human, uprooted field,	Fly mushroom, thimbles, elderberry, corn, cornfield, combine harvester, conifers, deciduous trees, vegetable garden with mixed beds, house with photovoltaics, blackbird/raven, garden fence, church, other houses, human, uprooted field,	Fly mushroom, thimbles, elderberry, corn, cornfield, combine harvester, conifers, deciduous trees, vegetable garden with mixed beds, house with photovoltaics, blackbird/raven, garden fence, church, other houses, human, uprooted field,	Fly mushroom, thimbles, elderberry, corn, cornfield, combine harvester, conifers, deciduous trees, vegetable garden with mixed beds, house with photovoltaics, blackbird/raven, garden fence, church, other houses, human, uprooted field,	Fly mushroom, thimbles, elderberry, corn, cornfield, combine harvester, conifers, deciduous trees, vegetable garden with mixed beds, house with photovoltaics, blackbird/raven, garden fence, church, other houses, human, uprooted field,	Fly mushroom, thimbles, elderberry, corn, cornfield, combine harvester, conifers, deciduous trees, vegetable garden with mixed beds, house with photovoltaics, blackbird/raven, garden fence, church, other houses, human, uprooted field,	Fly mushroom, thimbles, elderberry, corn, cornfield, combine harvester, conifers, deciduous trees, vegetable garden with mixed beds, house with photovoltaics, blackbird/raven, garden fence, church, other houses, human, uprooted field,	Fly mushroom, thimbles, elderberry, corn, cornfield, combine harvester, conifers, deciduous trees, vegetable garden with mixed beds, house with photovoltaics, blackbird/raven, garden fence, church, other houses, human, uprooted field,	Fly mushroom, thimbles, elderberry, corn, cornfield, combine harvester, conifers, deciduous trees, vegetable garden with mixed beds, house with photovoltaics, blackbird/raven, garden fence, church, other houses, human, uprooted field,	Fly mushroom, thimbles, elderberry, corn, cornfield, combine harvester, conifers, deciduous trees, vegetable garden with mixed beds, house with photovoltaics, blackbird/raven, garden fence, church, other houses, human, uprooted field,	Fly mushroom, thimbles, elderberry, corn, cornfield, combine harvester, conifers, deciduous trees, vegetable garden with mixed beds, house with photovoltaics, blackbird/raven, garden fence, church, other houses, human, uprooted field,	Fly mushroom, thimbles, elderberry, corn, cornfield, combine harvester, conifers, deciduous trees, vegetable garden with mixed beds, house with photovoltaics, blackbird/raven, garden fence, church, other houses, human, uprooted field,	Fly mushroom, thimbles, elderberry, corn, cornfield, combine harvester, conifers, deciduous trees, vegetable garden with mixed beds, house with photovoltaics, blackbird/raven, garden fence, church, other houses, human, uprooted field,	Fly mushroom, thimbles, elderberry, corn, cornfield, combine harvester, conifers, deciduous trees, vegetable garden with mixed beds, house with photovoltaics, blackbird/raven, garden fence, church, other houses, human, uprooted field,	Fly mushroom, thimbles, elderberry, corn, cornfield, combine harvester, conifers, deciduous trees, vegetable garden with mixed beds, house with photovoltaics, blackbird/raven, garden fence, church, other houses, human, uprooted field,
61	male	Fruit trees	Cornfield	Grainfield	Church	Hospital	Garden	Beehives	Oak	Spruce	Eichkitten	Mushroom	Dandelion	Digitalis Big Thimble	Swing	Bicycle	Deer	Forest	Tree trunk	Tree Mushroom	Poppy	Girls	Beekeeper Beekeeper	Bee	Butterfly	Cherries
49	female	field	Auto	Forest	Squirrel	Vegetable garden	Deadwood log	Mushrooms	Fern	lawn	Haus	Eggs Sunflower	Ladybug	Raised Bed	Street	Solar system	Plantation	Combine harvester	paved path	Console Garden	Swing
72	male	oak kitten, butterfly, strawberries, dandelion, egg mushrooms, fern, buckwheat beetle,spruce cones. Tree sponge, solar panels, car, swing, bicycle, child, sunflowers, raised bed, person watering, church, houses around, deer, oak with acorns	House	Vegetable garden	Mushroom flies	Conifers	Snail	Football	Schmet
43	male	Ladybug	Deer	Nettle	Egg mushroom	Sunflowers	Spruce	Apple Tree	Vegetable bed	Pear tree	Haus	Gargage	Auto	Solar panels	Snail
72	male	Spruce	Mushroom fly	Elderberry	Peacock Eye	Fern	Hedge	Building	Bach	path	Grashorste	Combine	Grainfield	Street
55	female	Bicycle	egg mushroom	pvanlage	alpine buck beetle	motorway	gardener	gichkatzerl	fuchs	fly	raised bed	Combine harvester	acker	flowers	balcony boxes	house	dead tree	deadwood sponge	forest	Smoke	Child	football	Swing	Grain	garage	Away
48	female	Mushroom Fly	deer	Butterfly	Tit	Cat	Corn	Carrots	Pins	mushroom tractor	cereal	Poppy	Egg mushroom	House	Conifers	Tomatoes	Bell pepper yellow	Squirrel	Football	Trap Digitalis Yellow	Combine
63	male	Egg mushroom	Bach	Detached house	Photovoltaics	Little Fox	Calf kitten	Spruce	Plate path	summer flowers at the house with balcony	village with church	Cereal field	snail on the way	Child playing with play equipment	Single-family home garden	flowering shrubs	Street
82	male	Mushrooms	Flowers	Tree trunks	Houses	Street	Ball	Trees	Shrubber
40	male	Squirrel	Oak	Bee	Beekeeper	Snail	Mushroom fly	Deadwood	Vegetable garden	Goat beetle	Dead wood	Egg mushroom	Cultural Landscape	Arable Farming	Conifer	Thimble	House	Church	Eagle fern	Cat	Deer	cereal	Combine	Forest	dandelion	Spider Web
35	female	Forestry, intensive agricultural land,only a few biodiversity islands in the vicinity of the house,species-poor forestry equipment, intensive equipment lead to soil compaction, no varied landscape because hedges and wind protection belts are missing
35	female	snail	stinging nettle	mushrooms	bicycle	people	combine harvester	fields	houses	photovoltaic	spinning	cat	Bird	car	ball	fern	beekeeping	street	fruit trees	Flowers	Sky	garden
69	male	Digitalis sp.	Mushrooms	Conifers	Cornfield	Vegetable Plants	Meadows
59	female	Nettles	Sunflowers	Ferns	Forest berries	Spruce	Spruce cones	Runner Beetle	Peacock Eye	goatee	tinder	fly mushrooms	Dandelion	Vineyard snails	Football	Detached house	Garage	Auto	Garden	Paved Driveway	Combine	Grainfield	Poppies	Squirrel	beds	Yellow Mushrooms
42	female	Squirrel	Mushroom fly	Solar panels	Street	Spruce	Vegetable garden	Beekeeper	Peacock Eye	daisy	sponge dandelion	roe deer	Wild Strawberries	Overturned tree(trunk)	Bach	Stones along the banks of the stream	Tomatoes	Cherry Tree	Meadow	fence	Rose Bow	House	Garage	Car	Another butterfly	with Cat
55	male	Mushroom fly	Mushrooms	Football	Spruce	Forest	Digitalis lueea	Calf kitten
92	male	House	Garden	Gardener	Raised bed	Sunflowers	Car in garage	Thimble	Vegetable garden	Football	Fence	paving
81	male	Houses, vineyard, two conifer trees, a butterfly, various Plants, meadow,	Vineyard	two conifer trees	Meadow	all kinds of other plants	Butterfly
73		Stream, deciduous tree, conifer, stones, ladybug, peacock eye, car, PV system, residential house, church, meadow, grasses, marigolds, strawberries, ferns, egg sponges, wood trunk, wood sponges, field, seeder, fly mushroom, squirrel, stones, garage driveway, house roofs, perennials, shrubs, village, stone slabs,
81	male	PV system	Motor vehicle	Butterfly	Calf kitten	Sunflowers	Combine harvester	Spruce	House	Vegetable Garden	Egg mushroom	Mushroom fly
80	male	football, church, asphalt road, sunflower field?, garden
67	male	Deer	Thimble	Squirrel	Chanterelle	Peacock Eye	Spruce forest
86	male	Residential houses, church, farmhouse, garage, car, pavement, solar energy	ChurchFarmhouse,	Balcony with Flowers	Solar panels	Garage w/ Auto	Firs	Cornfield m. Poppies	Home garden	Sunflower	Agricultural machine	flower meadow,	Mushroom, mushroom	Hop Plants	Bridle, snail, fruit trees, rosebows
83	male	Forest	Mushrooms	Garden	Houses	Shrubs	Landscape
58	male	Beekeeper	Solar panel	Mushroom fly	Egg mushroom	Sunflower	Squirrel	Oak	Farm garden	Thimble	Harvesting machine	Acker	garage with car	Deadwood / fallen tree	House in the countryside	paved forecourt	Forest	Fern	Street	hill	Vegetable	Garden Fence
73	female	Deciduous trees	Conifers	Cereal fields	Meadow	Flowers	House	Mushrooms	Vegetable garden	Fence	Driveway	Strasse
39	male	Squirrel	Bird	Egg mushroom	Football	Combine harvester	Poppy seed	Apple Tree	Deadwood	Creek	Bank	Thimble	Spruce	Bridge	Garage	Solar panels	Auto	Grainfield	Cornfield	road	garden fence	Forest	Vegetable garden
37	female	Solar system	Auto	House	Cornfield	Beetle	Butterfly	Squirrel	fallen tree	Forest	Acker	combine	Football	Mushrooms	Daisies	Bach	Stones	Sky	Street	beekeeper	garden	Fence	Garage	black beetle	poppies
49	female	Ladybug	Nettle	Daisies	Corn	Crop field with combine harvester	Pear Tree	Strawberries	Braiding	Mushrooms	Weg with snail	Kinked trunk	Squirrel	Oak	Crow	Deer	Forest	Vegetable garden with gardener	Flower meadow with swing and playing child	Village, house with solar panels	ferns	coniferous forest	Mixed forest	butterfly	Street	Hill with Flower Meadow
28	male	Squirrel	Swing	Cat	Hospital	Street	Ladybug	Nettle	Spruce	Maisacker	Combine	Butterfly	Mushroom	Houses	Poppy seed	Deadwood	Bicycle	Child	Deer
31	female	Mushroom fly	Deer	Nettle	Ladybug	Squirrel	Fern	Butterfly	Swing	car	Beekeeper	Bees	Thimble	Conifers	Meadow	Garden	Sunflowers	Garage	Snail	Football	Deadwood	house	church	Pear Tree	Apple Tree	Cherry
41	female	Forest	Squirrel	Cereals	Vegetable garden	Fruit trees	Field	Tractor	Bauer	photovoltaic system	House	Nettle	Flowers	Meadow	Reed	Street	Sky	Conifers	Egg mushroom	farmer's	raised bed
59	female	Chanterelles	Butterfly	Snail	Bicycle	Solar system	Bach	Fence	Garden	beekeeper	Swing	Child	Fern	Strawberry Field	Church	Garage	House	Auto	Forest	meadow	field	combine harvester	squirrel	Sunflower	Stones	fir
48	female	Forest	Fields	Vegetable bed	Street	Solar on the roof	Mushrooms	Dog	Bicycle	Meadow	House	Garden	Flowers	Vegetables	plenty of green space	designed cultural landscape	little pristine nature	Conifers	Fence	rather summer landscape	deciduous trees	Child
61	male	Spruce	Harvester	Photovoltaics	Chanterelles	Snail	Ladybug	Holler	House	Football	Street	Mixed Forest	Deciduous trees	Garden	Sunflowers	Beekeeper	Beehives	Mushroom fly	Poppy	Grainfield	Berry bushes in the garden	wooden	log next to spruce forest	Sky	Hills	bushes
54	male	Beekeeper	Combine harvester	House	Solar panels	Fruit trees	Buck Beetle	Mushroom fly	Egg mushroom	Football	Street	Swing	field	Fruit trees	Garage	Swing	Snail,in the meadow	Forest	Butterfly
16	female	Sunflowers	Bauer	Tractor	Mushrooms	Mushroom flies	Forest	Field	Hill
31	female	Squirrel, swarm (chanterelle), fern, spider in spider's web, football, girl, beekeeper with hive, sunflower, garden, blue car, church or village, hospital, pine tree,	Corn field, forest, hill with meadow, bicycle, swing, road,	yellow house with balcony, PV system on the roof, garage and climbing plants on the balcony	Cereal field with red flowers (poppy) and combine harvester	yellow flowers (possibly thimble or a nettle)
12	male	Spruce	House	Tractor	Field	Meadow	Hay Bales	Street
10	male	Mushrooms	Blackbird	Strawberries	Gardener	Dandelion	Sunflowers	Church	Combine harvester	Field	Trees - Fir Trees	River	stones	Blue Animal	Street	Miscellaneous Flowers	Raised bed
55	female	Mushrooms	River	Trees	Football	Field	Flowers	Birds	Straw Hat	House	Stones	Leaves	tractor	Garden	Meadow	Stones	Sky	Sunflower	Street	combine harvester	Cereals	mushroom stalks	Grass	Human	Tier	vegetables
42	female		Flowers in garden and in wild, sky, trees, squirrel, toadstools, house, sunflowers, fence, garden, house, garage, fence,
54	female	A squirrel	A peacock's eye	A deer	A field with different crops	A football	A car
40	female	Beekeepers with beehives	Cherry Tree	Apple Tree	Combine harvester	Squirrel	Deer	Cat catching a bird	Mushrooms	tree trunk	house	dandelion	Daisy	Street	Forest	Vegetable garden	Clearing	Horizon
56	female	Beekeeper, poppy field, spruce, tree trunk, house, harvesting machine, meadow, sky, fly mushrooms, egg sponges, forest floor, sky, hive, clouds
66	male
65	male	mushrooms	fern	sunflowers	raised bed	house	football	bench seat	street	house	houses in the distance	conifers	Leaf	human	garage	car	fence	shrubs	fallow field	paving stones
66	female	Asphalt road	residential street	corn field	wheat field	squirrel	thimble	mixed forest	mushrooms	solar system	garage	raised	Trees Combine	Gardener	apple tree
52	male	cornfield	cornfield apple tree	pear tree	apple tree	vineyard snail	mushrooms	spruce	oak	garage	street	weed	Garden	raised bed	residential building	solar system	butterflies	cat	holler	combine harvester	bach
26	female	Spruce	Peacock Eye	Calf kitten	Egg mushroom	Mushroom fly	Oak	Grainfield	Poppy	sunflowers	Aplenbock	Fallen Tree + Mushroom	Photovoltaic	Mixed forest in the background	Spider web + spider	Vegetable bed	Apple Tree	Cherry Tree	Pear Tree	House	combine harvester
43	male	Mushrooms	Trees	PV system	Football	Trees	Flowers	Combine harvester	Garden	house	Weg	Street
78	male	Cntarellus cibarius, Am,anita muscaria, church, garden, wooden fence, combine harvester, field, spruce, maple, oak, squirrel, bird, flower meadow, mowing meadow, church, 3 houses, dog, cat, ,
29	male	Church, village	Hospital	Cereal field with poppies	Mixed forest	Squirrel in an oak	Spruce	Cat catching a bird	House with garden and play equipment	butterfly	Bicycle	Kukurtzfeld	system mower
77	female	House,snail, photovoltaics,conifers,football, fields, balcony with flowers, meadow with poppies(?), deciduous trees, mushrooms under the conifers, raised bed, path to the house, white flower candles in the foreground, field with device, seat in front of the house,
56	male	Deer	yellow thimble	Peacock Eye	Red Poppy	Sunflowers	Chanterelles	Spruce	Fern	Squirrels	Guellewagen	Oak	rotor car	Street	Marigold	Loewenzahn	Cereals	House
